# Supplementary material for: Transcriptomic analysis of the oleaginous yeast Lipomyces starkeyi during lipid accumulation on enzymatically treated corn stover hydrolysate
Source: Biotechnol Biofuels. 2019 Jun 26;12:162. doi: 10.1186/s13068-019-1510-z (PMC6593508; doi:10.1186/s13068-019-1510-z)
Supplement: Supplementary file 1 — Additional file 1. Excel file that contains metabolite quantification during the bioreactor runs as well as raw RPKM values from RNA-seq. Genes that are differentially expressed between the MMPCS and MMGX bioreactor runs during at least one phase are listed along with their fold-change values. [file 13068_2019_1510_MOESM1_ESM.xlsx]

## Sheet: Sample Key
Sample	Medium	Age (h)	Glucose (g/L)	Xylose (g/L)	Ammonium (g/L)	Dry Cell Mass (g/L)	FAMEs (g/L)			RNA_seq Samples	Medium	Age (h)
B30.19.0	MMGX	0	16.91	8.882	0.247953					B30_18_4_5.bam	MMPCS	22.5/30.3
B30.19.1	MMGX	1.27944	16.846	8.638	0.201184	0.037				B30_18_7.bam	MMPCS	42.2967
B30.19.2	MMGX	15.1461	16.549	8.88	0.239439	0.157				B30_18_11.bam	MMPCS	54.9467
B30.19.3	MMGX	20.5128	11.992	6.406	0.197952	0.341				B30_18_12.bam	MMPCS	60.03
B30.19.4	MMGX	23.5961	16.213	9.131	0.148245	0.577				B30_18_17.bam	MMPCS	75.53
B30.19.5	MMGX	27.6794	15.191	8.727	0.104118	1.007				B30_18_19.bam	MMPCS	81.03
B30.19.6	MMGX	29.1294	13.599	8.2	0.123255	1.174				B30_18_21.bam	MMPCS	87.7633
B30.19.7	MMGX	32.3961	13.518	8.759	0.0297363	1.917	0.110623			B30_19_3.bam	MMGX	20.5128
B30.19.8	MMGX	35.4128	7.127	5.369	0.0224153	2.878	0.209227			B30_19_4.bam	MMGX	23.5961
B30.19.9	MMGX	38.3461	10.1	9.175	0.0150502	3.767	0.359555			B30_19_8.bam	MMGX	35.4128
B30.19.10	MMGX	41.3461	6.178	8.293	0.0190245	4.765	0.714965			B30_19_11.bam	MMGX	44.2628
B30.19.11	MMGX	44.2628	2.41	6.739	0.0222517	5.927	1.25159			B30_19_12.bam	MMGX	47.5961
B30.19.12	MMGX	47.5961	0	5.845	0.0255891	6.928	1.94764			B30_19_13.bam	MMGX	50.8961
B30.19.13	MMGX	50.8961	0	4.207	0.009063	7.66	2.46459			B30_19_14.bam	MMGX	53.9794
B30.19.14	MMGX	53.9794	0	0.599	0	8.449	2.93098
B30.19.15	MMGX	59.6461	0	0	0.0199019	9.288	3.42234
B30.19.16	MMGX	62.3461	0	0	0.0118907	8.821	3.25572
B30.19.17	MMGX	71.6794	0	0	0.0026057	8.352	3.1685
B30.18.0	MMPCS	0	15.811	9.542	0.15329
B30.18.1	MMPCS	1.31333	16.731	10.274	0.158391	0.127
B30.18.2	MMPCS	14.4133	16.478	10.017	0.157909	0.205556
B30.18.3	MMPCS	17.7633	15.47	9.347	0.165983	0.227778
B30.18.4	MMPCS	22.5133	15.271	9.318	0.140604	0.252
B30.18.5	MMPCS	30.33	16.988	10.325	0.150759	0.307
B30.18.6	MMPCS	36.0133	14.303	8.76	0.139772	0.268
B30.18.7	MMPCS	42.2967	16.015	9.888	0.17775	0.44
B30.18.8	MMPCS	46.08	15.259	9.511
B30.18.9	MMPCS	48.83	10.971	6.929	0.147269	0.672632
B30.18.10	MMPCS	51.7633	15.206	9.819
B30.18.11	MMPCS	54.9467	14.809	9.792	0.0926784	1.036
B30.18.12	MMPCS	60.03	13.089	9.566	0.0049118	1.672	0.112284
B30.18.13	MMPCS	63.03	10.303	8.27	0	2.494	0.194118
B30.18.14	MMPCS	66.2133	9.882	9.403	0	3.3046	0.332299
B30.18.15	MMPCS	69.58	7.782	9.37	0	3.917	0.405984
B30.18.16	MMPCS	72.7467	5.139	9.414	0	4.525	0.491447
B30.18.17	MMPCS	75.53	3.129	8.476	0	5.013	0.596752
B30.18.18	MMPCS	79.03	0	7.88	0	6.87895	1.07923
B30.18.19	MMPCS	81.03	0	6.717	0	6.438	1.1707
B30.18.20	MMPCS	84.03	0	4.478	0	6.973	1.12149
B30.18.21	MMPCS	87.7633	0	1.642	0	8.544	1.70572
B30.18.22	MMPCS	91.8467	0	0	0	8.1933	1.59209
B30.18.23	MMPCS	94.4467	0	0	0	8.545	1.56922
B30.18.24	MMPCS	99.93	0	0	0	9.055	1.91065

## Sheet: RPKM
Geneid	Chr	Start	End	Strand	Length	B30_18_4_5.bam	B30_18_7.bam	B30_18_11.bam	B30_18_12.bam	B30_18_17.bam	B30_18_19.bam	B30_18_21.bam	B30_19_3.bam	B30_19_4.bam	B30_19_8.bam	B30_19_11.bam	B30_19_12.bam	B30_19_13.bam	B30_19_14.bam	B30_19_17.bam
66866	scaffold_1	1797	2074	+	278	0	0.573127	0.279919	0.552534	2.59414	0.672396	1.00786	0.505443	0.485716	1.2067	1.87744	2.29058	2.29756	1.09667	11.1636
66869	scaffold_1	4284	5456	+	1173	0	0	0.132681	0.0327375	4.07715	5.60937	2.38863	0.0299474	0.0383715	0.794408	9.47114	2.45886	7.39641	8.46148	1.47671
121147	scaffold_1	5442	10746	-	5305	0	0	0	0	0	0.00704716	0.00660194	0	0.0084844	0	0.0140549	0.00706083	0	0	0.0204074
89131	scaffold_1	11641	12782	-	1142	20.314	1.39518	1.56725	1.34505	18.0808	11.5233	17.5423	1.53802	0.827674	9.59584	19.3259	25.2889	21.0204	16.7594	14.7256
121283	scaffold_1	13503	14068	+	566	0.156439	0.1689	0.481203	0.135693	1.74358	0.198155	1.85636	0.0620641	0.477135	1.05367	2.37121	1.78685	3.57354	1.85533	4.97314
66876	scaffold_1	14116	15704	-	1589	3.76132	2.98805	3.18321	2.46502	23.027	29.3153	34.8469	4.48776	3.25747	13.3237	28.8814	23.2195	31.7553	33.9174	26.5487
66880	scaffold_1	18537	19615	+	1079	3.77483	1.03365	1.33422	1.88625	41.6148	29.5201	28.142	1.7906	1.46	18.6541	121.793	67.9376	75.08	67.8124	19.6322
121265	scaffold_1	23052	24067	+	1016	0.305025	0.752737	0.842511	0.491353	1.68114	1.95021	1.72359	0.898952	0.620213	1.90771	4.91694	2.83882	3.35288	3.03406	4.97263
42224	scaffold_1	30136	31773	-	1638	1.2433	3.20993	2.47039	3.07115	15.5255	22.915	19.4788	1.11518	1.31897	10.058	16.9561	24.8117	18.5547	18.7366	13.3509
76854	scaffold_1	32122	33810	+	1689	0.288332	0.1132	0.345548	0.22736	4.65184	10.6024	7.67236	0.166386	0.106595	1.89789	8.07859	11.1331	7.12213	7.66144	5.46969
121310	scaffold_1	38298	38631	-	334	0.132551	0	0.116493	0	0.227283	0	0.20972	0	0	0.111598	0	0.224298	0	0.101422	0.108045
47299	scaffold_1	39683	41200	-	1518	9.15774	22.3775	11.9443	16.6202	3.80063	1.30528	8.99807	24.7842	18.6503	6.85069	3.51195	28.3277	2.87523	2.38775	1.3075
121351	scaffold_1	42601	43119	-	519	1.19424	1.47357	2.24906	0.591925	0.365668	0.0720332	0.269929	0.609161	0.346896	0.359091	0.718318	0.721728	0	0.195808	0.208596
15	scaffold_1	44621	45232	+	612	2.82126	2.70756	2.22517	1.38043	6.01595	15.5161	18.4845	2.35337	0.661908	6.02956	9.74659	31.5208	14.4374	18.4319	65.4521
101368	scaffold_1	47166	47841	-	676	0	0.141417	0.0575572	0.227226	0.842226	0.387125	0.828953	0.31179	0.0665824	1.15791	1.76477	2.88136	0.78738	0.851881	3.79022
66892	scaffold_1	47852	48236	+	385	0.229985	0.165537	0.505307	0.0997432	0.690115	0.679731	0.636787	0.273727	0	0.484073	0.871497	1.65398	0.414755	0.0879865	2.43705
66893	scaffold_1	48419	48916	+	498	0.622299	0.447914	0.312519	0.539775	0.457305	0.525495	0.98459	0.987542	0.271143	0.67362	0.823469	1.50432	0.641288	0.544174	3.55074
121420	scaffold_1	50020	52342	+	2323	0.247756	0.438962	0.48573	0.892665	4.16654	5.9385	8.51836	0.62	0.484392	2.37473	6.19473	13.4319	4.67425	6.37249	7.58094
114505	scaffold_1	54344	55065	+	722	0.613188	0	0.215561	0	0.105142	0.0517801	0.533595	0.145962	0.0623403	0.980885	0.206541	1.24513	0.221164	0.093836	7.2974
121452	scaffold_1	57814	58840	+	1027	0.862164	0.65159	0.378858	0.336524	0.221751	0.0728047	0.204615	0.342048	0.0876528	0.29035	0.326705	0.291783	0.310965	0.131937	0.843321
24515	scaffold_1	58961	59576	-	616	6.25272	2.37959	3.03184	1.24679	2.4647	3.70211	32.1236	8.15478	2.4843	6.71651	5.14425	184.917	6.99899	3.29949	14.9972
121483	scaffold_1	60078	62191	+	2114	5.38219	1.58274	0.662589	1.2534	0.879783	3.3247	37.9888	5.03495	0.617446	9.38012	2.01041	175.647	5.58958	5.68853	37.1626
66898	scaffold_1	62639	63851	-	1213	0.547471	0.656757	0.962292	0.759791	2.97267	4.19158	6.49648	2.34575	1.07608	4.54781	5.71658	12.4447	4.43192	6.28346	2.91553
121506	scaffold_1	66140	67528	-	1389	10.8688	7.34131	9.35601	14.8186	19.0738	22.4742	20.9787	3.92	2.68957	8.64083	14.252	23.165	8.89031	11.2672	23.7723
66902	scaffold_1	68577	69225	-	649	1.09145	0.687399	0.719421	0.473357	1.05272	1.15209	1.40309	0.757775	0.624172	1.66554	1.49353	6.17561	1.31222	0.782931	6.83932
66903	scaffold_1	70153	71739	+	1587	0.585832	0.823252	2.64785	2.78269	3.75497	1.79034	3.90619	1.68226	1.02101	4.95572	6.13123	8.92187	2.51545	2.60411	3.97936
66904	scaffold_1	72736	73075	+	340	15.7557	1.49957	7.09511	0.564722	0	0.659739	0.824077	45.9767	4.10383	1.09628	0.657895	0.550848	1.09585	0.498159	6.36832
101377	scaffold_1	73204	73764	+	561	11.1272	0.795227	5.96461	0.821414	0.270633	0.133281	0.31215	25.36	1.84532	1.32883	0.33227	0.467387	0.474393	0.845361	5.01746
89156	scaffold_1	75783	77215	-	1433	289.854	522.751	306.138	271.675	19.2828	23.5321	16.5707	408.719	157.141	3168.8	29.8922	23.3686	51.184	39.9973	53.1108
66909	scaffold_1	84857	86077	+	1221	1.63165	2.45323	1.59331	2.10719	5.19141	5.90937	8.17496	1.23711	1.88001	6.4107	8.51868	13.6517	9.32888	11.3471	34.5502
46919	scaffold_1	87743	89254	+	1512	19.4715	24.4684	30.8284	33.4232	38.7094	34.3439	28.9544	41.9588	44.4144	69.6662	78.9996	35.5749	41.0819	41.2905	51.2905
89161	scaffold_1	90662	92249	-	1588	3.26186	5.117	3.65075	3.57895	2.07947	1.10649	0.882198	2.80938	2.77768	4.27191	2.53546	1.32093	1.54184	1.15191	2.06796
31	scaffold_1	100627	100962	+	336	20.9502	47.1349	25.0127	19.8863	10.3928	9.3463	10.1109	17.7732	21.4332	23.0741	11.2064	15.9418	21.8611	12.199	62.1858
101381	scaffold_1	102817	103158	-	342	0.129451	2.42255	0.56884	1.68426	4.21737	4.91911	8.80702	0.719	0.526429	2.61569	5.01436	13.143	10.4275	5.8439	45.0561
114515	scaffold_1	104694	106291	-	1598	59.5097	131.93	63.9388	65.0752	2.92154	0.678455	1.35885	14.2448	11.7172	2.9623	1.07316	1.03138	0.599552	0.423965	1.12913
66919	scaffold_1	108792	111240	+	2449	34.3837	62.3265	57.8943	61.953	53.2536	26.6383	29.8749	30.5669	39.0917	92.0806	42.9893	15.0657	39.8821	28.5633	12.643
34	scaffold_1	111419	112345	-	927	6.87723	4.46878	5.70828	3.85254	6.91976	10.4453	12.2034	2.15999	2.3306	7.27781	9.29001	20.931	9.41663	12.0955	19.8927
66921	scaffold_1	114385	115494	-	1110	5.70353	10.9952	7.53636	8.02618	10.7714	65.6094	20.9193	4.9686	3.93328	15.2788	12.6284	47.5476	26.5175	39.3375	33.1611
121825	scaffold_1	116908	118557	-	1650	5.58097	14.8514	11.7905	8.19224	4.09468	5.03001	3.9693	2.06512	3.16432	5.57975	4.94816	5.19867	3.74201	4.16763	10.3668
121946	scaffold_1	125120	128153	+	3034	1.19654	2.1531	2.02623	2.34153	97.7307	65.5042	54.8552	1.77147	1.30549	40.2712	89.3926	33.1983	46.3323	48.0209	5.76871
121954	scaffold_1	128990	130589	+	1600	36.2478	36.1678	39.2978	29.2089	22.3468	26.2631	28.3907	12.1412	12.6871	21.5255	18.0811	25.2605	22.5549	29.09	22.3966
66930	scaffold_1	135064	136245	+	1182	47.4184	16.8495	18.9606	23.0992	136.508	30.0157	50.1052	9.00497	7.88241	122.227	84.2758	20.5669	47.2828	33.7315	31.3854
122063	scaffold_1	139903	140420	-	518	112.988	49.3367	133.852	34.8427	3.37064	4.25816	20.6894	21.4296	42.0554	5.3248	3.1667	19.5243	9.35067	6.08177	10.3803
122031	scaffold_1	141471	142166	-	696	15.0118	24.9982	14.8144	9.48993	3.81745	1.66515	3.92502	12.1132	12.2871	10.9786	5.62424	5.65094	1.83541	2.04417	3.8887
66936	scaffold_1	143664	145082	-	1419	63.5223	50.8192	44.9684	41.6756	13.9093	14.306	43.1435	74.4651	49.2601	30.5754	17.9967	171.925	24.0815	25.4718	120.901
44	scaffold_1	150267	152147	-	1881	7.6729	11.7231	7.55006	10.9834	4.64113	5.2073	4.35696	11.1492	10.1218	7.60929	5.23238	8.50315	4.38606	2.73736	5.77471
47579	scaffold_1	152829	153929	+	1101	90.4744	48.942	41.2057	39.7614	7.61885	15.4159	12.2152	92.4311	75.1797	14.0834	6.4674	17.7592	16.2436	9.75324	24.4514
60275	scaffold_1	154403	156047	+	1645	29.8198	26.2675	18.0233	22.994	46.1475	68.6797	70.7278	22.0166	23.6404	33.263	52.6009	99.9403	59.2129	55.3117	151.193
46	scaffold_1	156345	157271	-	927	45.7049	46.6816	51.3746	44.2006	30.8318	1.53251	7.29179	27.4736	35.7844	48.6125	15.0008	3.7983	0.861277	1.02319	1.98538
66940	scaffold_1	157664	159115	+	1452	25.7644	35.7503	26.0195	29.9381	27.6307	29.3005	17.777	22.5479	24.7057	39.7123	20.9768	20.6636	13.5267	16.1675	24.5551
66942	scaffold_1	159253	160412	+	1160	22.2887	23.2401	25.0558	19.4654	29.8743	20.4329	25.2711	20.1382	21.69	31.6183	35.5774	37.1671	33.8633	25.6981	95.0709
122186	scaffold_1	161079	162406	+	1328	39.8716	48.0627	56.8981	45.4857	29.239	40.3411	28.5355	38.9638	48.9413	31.211	29.5887	35.7653	40.2809	35.4818	64.2122
122354	scaffold_1	164154	165376	+	1223	125.432	56.9834	80.7442	120.949	55.1189	200.896	233.737	59.3706	239.475	36.5117	104.557	374.026	176.785	224.355	161.492
122375	scaffold_1	166964	167908	+	945	40.899	35.8449	32.7739	32.2244	30.3249	24.6861	25.869	27.6566	28.7681	23.3502	25.5245	23.2674	22.9805	25.3075	27.1513
101401	scaffold_1	167924	169013	-	1090	48.8212	57.9725	63.5746	51.8591	27.0918	42.187	37.1118	46.0213	54.342	37.3078	22.3	38.2481	28.7621	30.0833	35.756
76917	scaffold_1	169374	170497	+	1124	189.181	190.486	232.24	170.516	150.846	209.71	141.745	160.328	161.619	190.679	156.353	100.109	132.168	129.321	55.9607
66950	scaffold_1	170483	173496	-	3014	22.4298	32.5214	33.0349	37.5984	30.1359	6.38798	5.34529	18.9278	23.9534	38.2382	14.4472	4.73503	5.03307	6.00171	11.9013
114537	scaffold_1	173586	176255	-	2670	200.186	263.472	207.965	248.529	159.672	142.638	157.447	209.849	232.23	180.784	151.65	120.384	160.518	148.821	86.974
66953	scaffold_1	176596	178694	-	2099	44.3565	66.1759	69.0865	56.7693	30.1987	27.0727	22.7593	60.349	61.3496	44.5898	30.6558	27.9104	32.9403	27.3871	72.7932
66954	scaffold_1	178808	180263	-	1456	24.0213	35.6302	34.7132	31.8603	17.9615	20.3102	15.0821	22.1723	29.0894	39.296	18.7428	15.05	21.7879	18.0542	27.0653
66955	scaffold_1	180345	181534	+	1190	39.7333	42.1219	54.5375	42.4026	49.5346	33.898	43.7055	33.7409	39.0336	81.0936	50.6266	39.5667	55.0608	50.6699	56.2535
101408	scaffold_1	181776	182051	+	276	12.5117	11.6611	10.9959	13.3569	42.082	7.44995	23.3488	9.03663	8.48009	21.2027	42.8188	24.5646	48.2128	29.4564	62.7602
122559	scaffold_1	182858	184430	+	1573	19.5327	10.6557	9.96834	17.8457	154.214	89.7435	81.7581	6.98993	7.23933	83.0778	109.804	25.5512	75.0861	87.4543	23.2628
41460	scaffold_1	184893	185423	-	531	23.5118	34.8064	36.9303	30.5907	28.7353	39.779	30.5382	21.6988	26.955	26.9549	25.6261	30.4035	37.6899	26.1557	60.6209
31361	scaffold_1	187184	187576	-	393	0	0	0	0	0	0	0	0	0	0	0	0	0	0	0
122571	scaffold_1	187673	188697	+	1025	0.993424	0.963748	0.911032	0.561968	3.29572	5.79927	3.51941	0.205629	0.570855	2.2546	5.6012	5.04308	5.81601	5.7835	6.86535
122569	scaffold_1	189314	192744	-	3431	24.4136	35.5531	18.9951	28.8092	28.9181	17.6302	15.6283	21.2244	25.1876	24.965	26.1106	18.1338	14.0087	15.6687	25.8742
47850	scaffold_1	195220	196775	-	1556	30.4442	37.4158	28.4313	36.5255	56.3003	58.7928	59.7601	29.8455	32.4267	45.3224	51.5365	59.6771	61.7788	65.7685	103.414
66962	scaffold_1	198214	199659	-	1446	143.716	89.1186	155.769	91.3554	88.4073	153.393	61.6177	79.0508	83.5139	66.0408	136.851	35.4112	145.067	134.82	108.236
66963	scaffold_1	200237	202246	+	2010	26.3651	24.6049	23.442	41.1714	121.895	195.24	126.868	18.0885	37.9336	49.3087	273.058	87.3267	224.824	266.246	94.8858
101415	scaffold_1	202388	202963	-	576	903.582	663.208	816.001	732.088	568.159	671.701	562.379	645.543	639.591	717.582	562.511	371.846	516.652	525.001	186.701
68	scaffold_1	203399	204763	+	1365	137.195	108.717	113.733	130.789	139.145	134.45	146.071	86.7527	136.48	140.466	128.639	111.33	167.597	139.098	262.286
122706	scaffold_1	205245	206433	+	1189	81.991	61.0249	59.0011	55.7446	58.7062	66.9098	106.395	34.8329	34.1075	32.6967	41.7644	89.9741	43.3336	33.0771	79.7012
47882	scaffold_1	206599	209109	-	2511	26.3764	38.5918	35.0658	42.9432	46.2097	45.1422	43.9639	33.3796	39.7756	59.8664	42.1208	32.6394	32.7077	34.7517	25.7396
24560	scaffold_1	209694	211359	-	1666	38.5588	53.5369	42.0615	46.8374	38.3892	54.9782	26.8035	43.1197	44.8746	40.115	32.3353	24.4622	39.3291	38.4904	130.984
72	scaffold_1	212585	220023	+	7439	10.5934	14.8299	10.0789	15.2025	35.8899	17.5191	19.0064	10.351	11.8408	27.0621	37.1454	17.0848	21.4868	20.2001	25.7883
73	scaffold_1	220351	221441	-	1091	54.0924	53.6258	74.0727	52.8675	16.2471	20.3545	15.3126	42.2441	48.8465	17.0482	11.5498	21.8703	34.2974	15.6799	76.6397
66970	scaffold_1	225394	226460	+	1067	32.1149	21.0249	23.739	20.9821	84.6636	47.0906	49.63	18.8646	17.7592	37.4134	65.8963	27.5228	51.3313	44.9865	80.2913
101422	scaffold_1	229127	231338	+	2212	58.0021	51.602	56.9558	57.1503	71.0051	68.2804	69.2549	45.6096	42.3034	85.3822	73.9378	71.2915	73.584	77.3362	101.638
66976	scaffold_1	233011	233266	+	256	26.2866	22.6546	22.4941	15.1504	8.74775	0.876216	2.05214	10.7032	8.2635	9.90081	10.0483	4.09693	4.57419	2.38182	8.88081
122838	scaffold_1	237161	237616	+	456	7.96122	7.54718	9.81249	7.91602	8.65671	2.04963	5.29957	9.09022	7.00809	8.01056	9.56544	6.48938	7.70389	4.38292	11.0794
76	scaffold_1	243104	244778	+	1675	21.3299	5.11756	3.83279	4.76862	20.0772	25.6451	1202.33	3.58623	2.92899	10.5479	22.3684	2539.14	14.0455	7.48279	1.93901
114557	scaffold_1	246027	247706	+	1680	44.2985	36.3423	39.9509	40.2755	50.2695	65.8692	57.1421	25.7189	31.3996	45.7711	43.0725	40.8021	47.2072	41.1337	45.4096
79	scaffold_1	249082	249384	-	303	194.622	97.8061	109.663	94.1651	34.1983	62.4321	73.8609	71.7637	81.8494	24.8491	26.3303	67.9925	69.0369	33.3158	173.051
89244	scaffold_1	249400	250583	+	1184	2168.62	1986.66	2571.19	2350.45	143.49	59.3932	26.1195	2311.41	2532.33	716.793	48.5531	19.8361	87.7075	44.6896	368.43
81	scaffold_1	250792	253302	-	2511	34.9805	57.5261	48.5622	57.9611	41.9772	42.1942	27.603	45.9004	55.2091	43.9683	31.7873	25.5088	32.8137	29.6927	43.8765
122899	scaffold_1	253712	254500	+	789	40.681	40.1857	43.7907	40.6886	28.5755	18.5268	19.6645	25.1998	35.0836	43.415	26.6493	14.195	22.8019	19.1056	22.6402
123069	scaffold_1	254466	255575	-	1110	59.5879	90.0857	84.6877	64.2094	60.7643	34.8592	88.3154	66.2058	73.7997	49.6982	97.7695	150.067	81.3748	40.192	94.4442
84	scaffold_1	255887	259375	+	3489	125.368	172.499	160.709	170.587	90.6318	36.4851	45.1618	177.565	178.465	86.3308	78.6324	38.8212	64.6839	47.5063	31.1845
85	scaffold_1	259604	260683	-	1080	100.35	116.399	131.893	113.354	31.6303	32.9544	46.568	106.393	111.899	47.1097	27.3047	76.7536	53.5226	45.2291	152.702
47848	scaffold_1	261558	265079	+	3522	39.1309	55.1636	53.3365	58.9101	51.4275	13.7461	18.5757	45.7705	44.0129	64.1335	27.1402	22.9298	12.1204	14.9368	31.4046
66986	scaffold_1	265083	266208	-	1126	81.2311	60.7036	86.8707	66.3323	32.091	41.1038	37.6982	60.8662	72.0315	43.0666	28.8048	41.117	45.3327	39.651	83.4555
60313	scaffold_1	266589	267535	+	947	1373.37	1764.13	1782.94	1655.87	113.789	62.8087	25.2597	1701.26	1931.09	427.604	36.8083	20.6472	82.9036	45.4645	322.993
60314	scaffold_1	267831	269541	-	1711	311.483	319.031	274.635	333.176	281.667	181.048	156.796	268.154	281.054	328.012	246.039	107.798	145.993	178.58	78.9656
90	scaffold_1	271081	274467	+	3387	22.8092	39.6559	33.3601	37.6302	37.5193	26.6123	27.9814	32.5562	38.538	48.3666	38.4254	23.1249	27.8942	30.3143	38.804
101438	scaffold_1	274547	275847	-	1301	70.5428	76.1009	82.7221	91.2654	93.0966	74.9716	61.6205	87.4292	98.5301	175.739	116.14	58.2739	55.1907	56.6316	46.5443
92	scaffold_1	276550	280534	-	3985	4.38833	7.23679	6.02425	7.72841	15.0778	10.6667	9.50067	4.59268	4.69863	12.3653	16.5775	6.77716	11.2464	11.1528	15.1412
123311	scaffold_1	282223	284570	+	2348	64.089	83.0168	93.1786	94.7435	97.3318	75.9327	88.9901	70.0023	84.7479	117.266	91.4869	68.598	84.0115	68.8316	30.339
66997	scaffold_1	284545	285265	-	721	19.0966	18.2533	21.532	18.4815	12.424	6.8963	13.6013	15.7371	15.4818	18.4559	14.9433	11.8452	14.8386	10.8061	50.7022
66999	scaffold_1	285613	286337	-	725	4.64094	11.6915	5.84972	6.67385	7.38185	3.81587	5.70034	7.26792	4.40785	11.7219	9.61585	7.43987	8.80997	6.40117	26.8289
94	scaffold_1	288060	289981	+	1922	118.397	213.611	171.04	161.976	20.6963	25.8506	24.9281	138.283	178.891	24.6681	12.123	29.4477	45.7774	19.8279	118.062
89272	scaffold_1	290187	291863	-	1677	123.656	77.983	53.5023	68.7648	1229.52	25.7929	420.676	16.0664	17.2578	31.028	53.6202	104.868	17.5836	10.726	39.8314
123448	scaffold_1	292991	295311	-	2321	44.3484	50.936	62.2606	48.0965	19.526	21.1973	12.7961	43.4828	52.9606	29.9185	19.5157	13.976	23.3914	17.6307	36.8023
101445	scaffold_1	295479	297066	+	1588	20.1288	23.6787	22.3945	25.1252	38.5061	31.6644	24.1061	20.6611	20.2941	42.813	39.1353	21.9132	25.6414	27.7739	41.9274
89278	scaffold_1	299671	301707	-	2037	24.6246	28.7059	32.4716	27.1843	16.3974	9.98407	13.1875	22.1255	27.0235	26.2581	13.8361	10.8309	15.0509	13.071	51.1987
67005	scaffold_1	301970	303097	-	1128	21.7828	18.5319	13.418	17.2941	19.2137	14.4172	13.4442	15.0728	16.1604	21.9412	21.8462	9.63008	12.5045	12.2526	21.3387
123588	scaffold_1	303340	304525	-	1186	21.5388	23.9666	19.5528	17.2578	21.0584	11.8838	18.0432	15.2835	17.0399	20.6796	24.9271	16.8339	20.4201	21.5074	46.0369
123591	scaffold_1	304496	306663	-	2168	41.0252	61.0272	62.1857	62.1893	56.3392	38.4371	46.9131	54.1021	64.2136	77.8998	59.0851	47.3577	57.2042	54.2497	57.7094
123616	scaffold_1	307152	308272	-	1121	106.514	51.7927	56.6796	45.9375	46.2519	70.9018	44.8023	50.9219	42.8817	32.1531	30.7624	55.0671	49.7133	38.3169	85.2763
123619	scaffold_1	308285	308851	-	567	14.8355	23.4919	22.1649	11.4458	1.33885	0.527481	1.35893	12.6388	12.7012	2.95822	2.03827	4.29409	2.81624	2.38976	8.01936
60327	scaffold_1	308977	310277	-	1301	6.39751	7.61744	4.06732	5.07686	6.41844	5.43106	4.57645	7.10126	5.22403	7.99334	8.82587	10.077	9.77804	9.13917	9.68056
101453	scaffold_1	312146	312543	+	398	209.681	41.7139	59.4384	37.9187	35.3814	30.0585	23.6715	125.332	42.2956	97.9603	46.554	56.0924	32.899	49.6206	11835.9
67016	scaffold_1	315885	318059	+	2175	4.2542	3.95576	4.68693	4.37861	25.2693	12.2383	15.5713	2.82641	2.50399	12.0989	20.8772	7.71542	19.1862	17.4747	74.298
60330	scaffold_1	318581	319798	-	1218	3.38039	8.97372	3.38614	5.10754	3.24093	3.28425	2.50166	3.89353	4.65618	5.75324	4.8973	3.29062	3.53972	2.30838	29.1245
108	scaffold_1	322568	325963	+	3396	24.6652	32.335	27.3827	34.8844	44.1371	31.0773	34.0229	29.1805	32.1801	53.9348	39.2018	40.2483	28.9958	29.037	38.5631
67021	scaffold_1	326166	328456	-	2291	42.8808	80.2975	74.0301	82.099	106.927	45.7891	60.5225	65.4726	78.8407	112.293	79.9476	42.7714	41.9356	47.2118	33.3936
123716	scaffold_1	328544	328969	+	426	9.04149	9.35031	16.1663	6.8509	8.82084	4.91449	20.6358	3.29843	4.33192	16.1869	10.064	33.0612	25.7388	23.4579	12.7067
33182	scaffold_1	329064	330277	-	1214	59.2605	54.7547	53.9081	74.2717	80.6025	192.346	211.092	31.1062	31.8108	127.817	100.879	303.95	187.127	204.142	95.8954
89296	scaffold_1	331244	332658	+	1415	154.968	108.502	130.53	134.987	90.4246	100.953	167.394	106.701	107.673	201.251	95.2173	240.762	103.971	106.077	194.156
47075	scaffold_1	332766	334049	-	1284	79.614	82.8413	97.9686	82.6043	62.3737	53.8067	46.3976	58.3557	67.6197	101.341	49.6786	44.605	48.9157	51.6828	91.9041
89301	scaffold_1	334451	335379	+	929	44.701	32.5176	42.3849	34.6809	34.606	25.5942	32.7236	24.6919	27.374	45.5388	27.6896	37.619	26.3556	29.0981	40.2047
114	scaffold_1	335600	338552	-	2953	77.3001	113.435	98.2401	135.321	254.627	122.575	105.995	109.572	122.698	250.616	205.606	52.971	142.251	114.3	67.7382
115	scaffold_1	339158	341393	+	2236	288.026	295.201	190.089	239.183	191.768	74.0515	99.2587	223.322	268.065	205.388	187.137	61.9325	134.757	88.7471	85.1178
123999	scaffold_1	341707	344687	+	2981	21.2673	22.3093	24.1466	20.6884	21.3401	4.84089	13.1822	14.353	16.2464	35.0104	18.9092	9.52463	6.6422	7.2386	12.4931
67027	scaffold_1	344762	346008	-	1247	690.922	605.349	878.269	676.654	289.497	167.499	215.504	683.438	689.8	496.872	205.447	182.152	267.031	212.539	347.675
124084	scaffold_1	346349	347404	+	1056	41.8405	40.9488	62.0844	41.0921	29.6174	19.6839	40.9268	31.8018	39.0851	62.8992	31.3497	51.3979	41.9364	31.7897	73.0286
124086	scaffold_1	347945	349749	-	1805	34.4121	45.9716	50.4843	52.8255	63.8213	51.138	62.9255	40.3635	45.7578	76.1373	77.1845	63.0451	69.829	72.0098	54.2806
67030	scaffold_1	351863	353604	+	1742	25.9991	45.4207	38.9087	41.1126	36.2132	34.6811	26.4383	34.9266	44.1054	47.5442	39.378	27.6525	45.802	38.6196	42.1776
124359	scaffold_1	354361	355446	-	1086	27.1096	28.4035	42.7064	25.8129	19.6772	28.6758	18.3179	19.1491	26.1521	20.6618	14.6926	22.9713	20.8791	20.275	31.5679
122	scaffold_1	355668	357997	-	2330	959.679	1208.5	989.483	1017.25	119.44	115.541	123.934	1401.09	1288.86	442.02	59.9851	162.049	162.194	95.2129	473.748
67034	scaffold_1	358754	360094	+	1341	58.1051	40.1828	35.0207	34.6498	30.399	49.8748	43.3547	42.2011	38.129	41.1372	32.9994	41.5917	45.5664	39.3564	61.6791
124163	scaffold_1	360138	364221	+	4084	72.7932	107.746	99.7011	117.178	58.7375	51.931	53.0666	100.559	107.818	180.518	46.8656	61.8272	72.1509	53.2093	81.7262
67038	scaffold_1	364427	364940	-	514	45.478	25.3563	24.7532	21.3672	36.0364	108.955	98.2559	23.0999	19.0897	40.972	41.8501	180.147	88.4354	113.092	223.684
114608	scaffold_1	365366	366546	-	1181	11.3586	10.2532	9.58715	9.55964	25.6149	70.307	90.0641	6.42482	7.12686	23.1658	30.0518	136.605	36.1907	45.4628	29.0897
124167	scaffold_1	366690	368597	+	1908	14.9662	22.8806	24.8379	28.1769	128.272	219.961	132.861	17.2143	25.0054	88.0072	155.278	172.545	115.381	128.007	51.8421
101476	scaffold_1	368745	370246	-	1502	83.2977	76.843	72.5846	80.9185	52.2595	78.4044	57.828	59.5216	64.0684	69.2118	41.947	71.6484	48.4783	34.4837	34.6456
67043	scaffold_1	370525	372174	-	1650	206.013	177.232	241.446	201.106	167.721	77.3307	94.2657	195.654	206.035	271.262	160.827	61.8165	136.035	126.651	126.852
67045	scaffold_1	372852	376949	-	4098	46.3896	69.517	60.7177	83.3524	70.4943	32.2308	33.0747	64.1104	76.9053	103.253	63.9539	16.2609	40.3943	37.3714	25.1676
34833	scaffold_1	377909	379005	-	1097	24.0531	42.1199	33.4111	41.1316	25.5003	27.2977	25.2219	35.5126	40.2092	29.3908	22.9733	26.0189	27.1714	24.2404	38.5214
67047	scaffold_1	381044	382908	+	1865	38.1951	58.4179	67.1149	56.5413	27.6176	23.2129	27.5867	38.029	55.0736	40.1116	24.2474	25.6681	38.8999	27.8809	42.4338
124271	scaffold_1	382897	384782	-	1886	17.2769	28.3684	22.8996	24.3519	24.1705	27.7118	23.1198	24.5488	26.9676	31.7794	25.2821	27.9443	32.9634	29.4923	71.7724
132	scaffold_1	385014	386043	-	1030	170.942	120.007	124.886	124.599	73.7016	844.543	530.687	102.725	104.659	75.8862	77.276	461.093	895.762	549.43	135.099
332244	scaffold_1	386234	388082	-	1849	93.3091	75.7094	79.0589	80.1668	113.479	79.9263	69.3836	73.7143	74.6105	127.081	100.833	50.2407	97.789	94.003	22.4056
125238	scaffold_1	388901	389957	+	1057	89.2982	95.1454	104.247	104.123	131.429	88.9181	87.7073	83.9158	88.1458	152.339	122.529	64.1069	93.7136	93.997	53.7381
33829	scaffold_1	390199	391019	-	821	47.1841	35.3203	36.3495	41.535	73.8785	61.8381	47.6078	27.4266	51.5885	84.5353	93.2244	56.5743	64.2483	71.9994	219.468
125228	scaffold_1	391687	395120	+	3434	20.2538	23.904	18.5026	23.0474	29.4123	21.1312	24.8549	17.8403	19.6475	32.2481	26.9672	29.2986	22.1185	22.2051	45.1352
67057	scaffold_1	396152	397671	+	1520	94.923	41.5095	53.9858	65.6861	273.385	141.129	212.743	48.6712	127.182	131.316	310.313	189.161	168.855	143.544	152.159
332254	scaffold_1	397793	399659	-	1867	36.3757	57.2118	65.4174	138.672	346.71	191.632	180.763	26.0781	34.4986	163.868	340.059	62.9979	179.324	146.857	17.7826
67058	scaffold_1	400988	403199	-	2212	17.2926	25.4408	24.6433	47.7236	91.8365	40.0556	18.62	23.5353	25.0484	145.825	76.4322	2.99729	41.7971	40.6436	13.4919
140	scaffold_1	406434	408288	+	1855	9.95228	16.2164	18.6678	33.0395	126.576	91.5988	59.1525	18.672	19.4355	107.923	107.742	18.9611	84.9048	93.8086	46.1643
141	scaffold_1	408547	411810	-	3264	45.0182	55.0819	35.0226	36.8717	18.9549	20.6627	25.1515	35.6664	38.8319	16.1816	18.7317	37.7102	22.3083	19.4282	28.8564
67064	scaffold_1	413358	414656	-	1299	46.8964	47.9337	51.9681	46.7672	28.3138	12.8934	10.6768	28.7463	32.3626	50.9607	18.3103	9.51581	9.09652	8.08406	45.1992
60370	scaffold_1	414822	415519	+	698	331.851	329.981	400.681	327.07	234.916	174.232	207.33	293.86	306.492	388.169	235.274	161.476	168.755	179.08	114.207
125569	scaffold_1	416178	418401	-	2224	380.175	523.953	521.908	489.39	148.736	79.3259	145.762	579.443	562.622	264.686	123.878	101.021	146.494	115.729	191.826
37927	scaffold_1	419120	419403	+	284	197.822	123.761	194.817	137.108	100.103	85.3015	77.9391	103.777	124.569	100.403	101.734	62.7812	101.581	78.7231	95.4276
125814	scaffold_1	419526	421020	+	1495	45.4567	29.9262	49.0588	33.7776	33.7164	25.8821	29.9396	37.1256	33.9003	51.5348	36.1336	25.0303	32.8974	29.4337	50.1358
147	scaffold_1	422547	425307	+	2761	28.9589	44.2844	33.1449	53.2553	84.601	82.2177	121.928	42.5204	41.4559	82.2153	94.1402	240.782	49.005	54.1555	39.0933
148	scaffold_1	425601	426408	-	808	25.0949	24.8853	27.4479	29.1811	63.1823	41.8733	54.052	19.4771	19.5525	56.0027	68.9324	58.5508	52.5682	46.9552	27.1547
67071	scaffold_1	426852	429090	+	2239	26.1006	40.2059	44.8171	37.0119	39.6346	29.1868	35.1328	34.485	36.6068	61.6122	41.3268	39.7497	37.5845	42.2716	66.7749
150	scaffold_1	429818	431960	+	2143	71.8518	79.6126	61.6039	77.6445	104.606	98.8972	100.919	69.1911	67.3151	108.464	126.229	93.4432	106.677	122.711	71.0123
151	scaffold_1	432537	433200	-	664	577.471	577.473	540.795	522.463	249.974	328.303	446.969	384.242	378.515	371.782	261.919	300.677	371.065	394.56	198.099
152	scaffold_1	435889	436489	-	601	49.355	64.1029	51.0798	67.3457	180.561	281.353	139.335	48.4548	55.0452	108.658	236.959	91.681	186.161	201.671	65.8695
67077	scaffold_1	436888	437917	+	1030	15.6027	19.5836	14.6191	16.8518	21.5209	48.3467	28.0526	10.1974	14.9013	16.6103	36.7378	27.8205	49.6612	44.8923	46.3176
154	scaffold_1	438484	439525	-	1042	392.883	186.302	306.975	331.09	259.83	318.851	401.995	320.301	328.675	515.392	345.83	494.14	527.825	600.189	5349.93
155	scaffold_1	441094	441741	-	648	4.71416	2.90137	1.68124	3.85196	26.9443	46.5007	2295.32	5.36682	5.27892	18.2342	45.105	3362.12	36.0596	48.1984	484.392
47896	scaffold_1	442435	443342	+	908	932.494	1577.92	1224.94	1318.88	117.924	86.9988	27.6175	1117.61	1410.07	393.22	38.1429	34.1987	75.6783	39.0232	503.074
126229	scaffold_1	443475	446199	-	2725	158.632	190.447	223.172	185.425	113.312	48.5939	98.3479	211.066	204.617	158.834	104.413	88.3727	105.594	97.9821	175.218
158	scaffold_1	446399	446902	+	504	34.346	27.3136	36.7471	30.0961	43.3787	25.7394	31.0623	20.6309	24.4696	38.309	46.4529	38.7211	45.7287	49.2663	44.6077
159	scaffold_1	447009	447858	-	850	45.6263	30.0289	44.539	35.6905	34.25	47.0174	33.4987	27.0695	32.8306	35.695	43.3772	33.5356	47.9668	44.4756	68.1834
60385	scaffold_1	452671	454092	-	1422	12.0799	14.678	10.9448	19.9297	162.209	126.905	60.0962	18.0088	14.1803	79.9469	135.778	33.243	83.3214	88.0221	48.6998
67085	scaffold_1	454518	454845	+	328	0	0	0	0	0	0	0	0	0	0	0	0	0	0	0
126692	scaffold_1	462459	463178	+	720	2.76701	2.83252	2.81007	1.38671	1.00163	4.15391	3.06454	2.43947	2.81311	3.41675	2.27826	2.02896	5.9141	8.79804	47.8656
67086	scaffold_1	463566	466400	-	2835	39.6497	49.1757	47.4864	51.635	110.95	81.1529	79.2502	41.7203	48.4708	107.666	110.54	66.3536	90.6829	91.5157	66.2297
163	scaffold_1	466704	468126	-	1423	23.8317	27.3424	28.2724	31.0609	28.6206	22.1999	29.6824	23.2049	24.2287	29.4941	30.5738	33.4039	30.0734	32.7084	39.5361
164	scaffold_1	468672	470332	+	1661	44.8319	54.4271	42.071	47.487	109.116	137.477	130.562	40.5636	46.1478	84.1518	131.683	155.762	101.134	106.397	106.936
165	scaffold_1	470751	473224	-	2474	64.2071	74.2678	85.5865	80.8224	48.5117	31.2349	46.6599	61.9076	72.1174	92.8526	52.6209	44.4678	49.4188	43.3088	52.1907
67089	scaffold_1	473479	474911	+	1433	91.9427	126.685	149.797	123.645	84.7594	75.7096	69.9488	120.24	135.5	105.292	81.7678	56.3042	79.9704	65.3621	89.5253
60391	scaffold_1	475164	476183	+	1020	55.7308	57.7647	71.1418	67.5032	28.1696	30.9711	29.083	55.3443	63.2342	55.8739	27.7047	23.9435	26.0916	25.8046	38.3868
168	scaffold_1	476318	477806	-	1489	63.8958	75.1598	86.2576	78.2207	55.3923	27.6184	44.4553	75.0222	75.8424	83.7092	52.1279	42.9166	42.2169	32.0548	58.069
101521	scaffold_1	478637	478930	+	294	2.86112	9.42969	2.38216	5.09403	10.07	6.86667	7.50499	2.86762	3.98045	19.3975	13.6949	12.9955	12.492	7.14367	81.1346
89420	scaffold_1	479848	482080	+	2233	44.4308	69.8109	64.2437	78.3328	129.592	57.6767	48.4334	75.1648	85.1012	195.031	140.942	36.9209	52.3688	70.5257	74.76
67093	scaffold_1	482102	485646	-	3545	31.4463	60.7654	42.9916	55.2998	53.1282	55.8405	43.006	35.5346	56.4748	54.696	56.8833	39.8985	50.8096	44.7874	105.747
89424	scaffold_1	485794	496440	+	10647	9.27274	12.1783	11.3251	14.2575	30.4877	13.8733	21.4048	13.5802	14.0352	27.5692	37.1827	19.4765	20.8918	18.743	26.4307
101524	scaffold_1	496846	498705	+	1860	42.844	69.0427	57.5681	64.0019	83.5856	48.8822	70.7244	46.2334	59.2628	90.118	86.6676	64.3628	61.9836	58.17	66.3343
173	scaffold_1	499912	501271	+	1360	45.9649	54.3828	29.4962	43.2577	75.0475	30.7878	38.2423	22.1618	17.5075	485.736	66.6667	15.3136	65.5161	45.3325	14.8063
101526	scaffold_1	503049	504065	-	1017	2.56839	4.48065	3.17544	2.49211	3.35897	3.30843	3.30603	3.97223	2.47841	4.25147	4.36224	4.82493	4.55333	2.7313	19.4807
175	scaffold_1	505978	506863	+	886	7.04557	8.7757	4.65499	6.0679	9.59618	10.1269	8.14311	5.63004	5.89292	9.59186	10.2669	4.86189	7.99004	8.37312	21.6278
176	scaffold_1	507551	511427	-	3877	242.863	28.4138	40.966	67.3431	25.239	31.532	97.608	27.2636	58.6972	38.1389	31.6843	441.637	245.665	131.332	1892.27
67101	scaffold_1	512376	513800	+	1425	57.2276	8.07269	20.369	44.0063	3.43605	5.92916	19.4164	4.73308	45.8625	9.25955	5.59864	100.15	35.4473	13.2409	558.73
67103	scaffold_1	514215	515815	-	1601	33.9576	35.5879	39.2003	34.8033	33.2859	40.3742	33.3388	30.3451	33.0053	39.5319	33.9974	36.4282	34.5426	34.3826	45.3287
127177	scaffold_1	515787	519198	+	3412	36.6945	39.4307	40.4595	41.8788	42.8622	33.0791	45.0211	38.2581	33.5594	43.7736	43.7163	52.2673	44.5378	42.9988	76.0981
127128	scaffold_1	519199	520881	-	1683	25.1217	12.9508	21.1073	18.9382	29.2059	31.4542	95.4348	25.9236	20.8601	64.6918	39.6952	170.73	83.7462	102.067	123.571
67104	scaffold_1	521325	523305	+	1981	19.8454	22.9061	19.8766	19.85	28.7211	41.3483	48.3006	18.6547	20.1078	30.7258	34.7213	52.6223	39.7388	41.963	65.3066
67107	scaffold_1	525464	526001	+	538	2.88016	5.38995	4.4839	2.64097	1.26991	1.11183	1.36708	2.2853	2.76082	2.00917	1.73237	3.41157	3.16591	1.07039	13.2141
60405	scaffold_1	526159	528462	+	2304	13.7774	25.4761	24.6894	25.3507	33.9861	22.3273	21.6463	14.5301	24.1263	38.0987	31.1967	22.6307	32.9434	29.0376	71.2188
127373	scaffold_1	528583	529487	-	905	44.5167	29.718	49.6139	36.0674	34.9366	34.9892	28.1347	33.3816	34.6649	53.7893	36.6216	28.1036	42.9344	35.5966	41.5899
89440	scaffold_1	529717	531513	+	1797	29.7365	42.1864	41.0306	43.6367	43.3636	47.3712	44.125	35.3824	40.351	50.5279	46.7824	43.6068	49.1394	41.1323	63.2579
46980	scaffold_1	531951	534157	+	2207	15.3659	24.8054	22.7423	25.2122	40.3125	25.9511	38.3875	18.9409	24.1058	42.2727	37.9902	37.5935	31.1113	30.4367	34.4684
67111	scaffold_1	539709	539978	-	270	0.983825	0.118022	0.288212	0.142226	0	0.276927	0	0.130105	0	0.276101	0.41423	0.277464	0	0.501849	1.06925
127484	scaffold_1	539994	540670	-	677	1.11171	0.847246	0.804611	0.45378	0.112131	0.441775	0.155199	0.518882	0.33242	0.385399	0.275337	0.442631	0.47173	0.400293	2.13218
67112	scaffold_1	540930	541475	-	546	0.648676	1.10889	0.427568	0.492322	0	0	0	0.193013	0.164871	0.4096	0.341398	0.137208	0	0	1.38797
67114	scaffold_1	547500	548057	-	558	5.71253	6.62444	4.95075	3.02805	2.04066	1.00498	1.19255	4.02905	2.74253	4.6091	2.13796	1.67821	1.90777	1.5784	8.1487
188	scaffold_1	548743	549057	+	315	4.07585	5.56388	0.988157	3.65725	2.28943	1.30552	1.22303	3.12252	2.71487	5.67979	3.78724	2.25935	2.19667	1.29047	1.37475
127582	scaffold_1	550769	552601	+	1833	56.0346	46.973	43.9182	54.5954	106.269	142.341	113.114	45.4771	43.9047	100.657	101.835	85.1125	114.381	113.008	128.736
67122	scaffold_1	553124	553619	+	496	24.2783	23.8352	22.2784	18.736	21.427	16.959	13.2043	12.5357	14.3378	19.6137	20.2188	7.77851	18.9943	17.4155	15.4971
190	scaffold_1	553912	554250	+	339	0	0	0	0	0	0	0	0	0	0	0	0	0	0	0
47595	scaffold_1	556111	556904	+	794	70.7016	81.7115	80.8066	83.67	72.3752	51.5106	53.5494	73.6632	81.9698	90.696	74.7962	35.8537	51.4169	53.7133	35.1327
192	scaffold_1	557254	559193	-	1940	52.5104	33.5084	26.6143	29.1571	30.3455	39.794	64.793	57.3641	31.0196	38.8683	35.9739	164.389	29.9607	28.2348	23.1218
127634	scaffold_1	559752	561391	-	1640	105.767	114.853	104.081	116.374	107.273	97.2015	110.515	114.103	116.394	109.275	91.2695	186.923	86.6235	84.6044	115.743
67128	scaffold_1	561738	565240	-	3503	357.248	376.505	349.834	408.128	287.528	202.348	192.413	486.822	454.826	518.607	233.731	149.328	219.867	191.335	214.545
67132	scaffold_1	565468	566993	-	1526	83.9024	74.82	104.742	81.3319	68.2766	26.1157	51.8234	68.5992	81.3183	113.384	62.9081	40.526	23.8579	43.5755	100.93
196	scaffold_1	567519	569710	+	2192	49.2204	94.7835	85.166	74.7175	16.3981	16.2196	18.5981	64.5675	78.1715	22.7859	14.1333	22.0782	26.055	19.1782	44.187
127777	scaffold_1	569875	570675	-	801	146.689	109.044	167.438	126.134	124.436	152.995	111.978	100.078	107.776	168.173	145.446	102.038	138.948	129.748	128.715
67134	scaffold_1	571626	574792	-	3167	42.6925	54.2032	52.7055	56.4558	99.8826	73.3066	66.8837	52.942	50.4387	90.4948	102.201	55.9796	73.6639	70.7552	70.8069
67136	scaffold_1	577054	577582	+	529	1741.01	1366.32	1587.83	1384.33	195.235	45.5831	48.397	1287.26	1433.25	581.652	106.627	40.6441	154.348	114.367	450.168
67137	scaffold_1	577613	580669	-	3057	45.4742	35.9729	35.0776	38.0243	28.8553	20.4353	20.9658	81.4834	40.5927	38.8709	26.1099	18.931	20.8241	19.9792	30.9639
67138	scaffold_1	581709	581986	-	278	989.435	487.502	807.145	606.268	582.316	159.358	516.026	488.132	486.04	737.026	570.207	355.848	577.455	466.205	486.397
67139	scaffold_1	581983	583434	+	1452	43.8758	44.3532	38.9355	41.3103	62.973	62.0255	52.4625	42.1201	40.8249	62.174	63.6493	42.8493	52.2738	47.8027	59.2256
204	scaffold_1	583654	585557	-	1904	147.93	144.468	145.54	149.893	160.597	149.403	129.038	143.151	140.608	194.101	156.563	104.346	133.403	123.17	101.362
60421	scaffold_1	586007	586909	+	903	1785.59	1499.32	1376.8	1281.95	508.354	456.364	600.942	1572.29	1602.9	926.64	381.147	444.556	737.101	670.219	829.804
206	scaffold_1	587326	589831	-	2506	44.9258	56.0005	55.4441	64.9417	117.292	81.051	114.364	59.3228	61.5875	92.6189	117.882	88.7714	106.114	96.6905	73.6431
207	scaffold_1	590114	591407	+	1294	57.2732	66.6622	77.1558	52.2896	44.2922	41.8922	41.4649	55.1357	62.9232	66.5683	44.1952	41.9445	51.2936	39.2937	66.5687
127905	scaffold_1	591488	592381	-	894	121.823	111.424	154.155	122.592	89.2441	129.301	91.6325	110.375	120.328	119.117	75.5622	86.5633	118.361	116.933	130.584
108547	scaffold_1	592397	594955	+	2559	43.7358	49.8472	56.318	51.0064	62.4448	53.2801	39.4166	43.955	38.238	72.6391	62.557	38.7897	55.5565	51.8249	62.3451
67146	scaffold_1	595136	596517	+	1382	41.9016	33.503	29.3082	29.9818	85.1683	40.5232	65.4342	31.4172	29.4745	71.3917	114.405	50.0881	51.8404	53.9987	32.7448
67147	scaffold_1	596709	598010	+	1302	21.864	12.3352	11.4754	13.0068	26.5869	2.75651	8.60787	11.2777	8.95355	26.0228	17.1228	10.357	1.79876	2.05538	6.26397
67151	scaffold_1	598163	599452	-	1290	19.116	19.6877	23.9786	17.2954	22.6855	14.8382	19.1135	12.1451	13.5727	25.976	21.4436	24.2168	21.4558	22.3469	48.1441
24689	scaffold_1	599669	601421	+	1753	96.4996	188.178	158.653	152.684	28.018	52.0791	24.6941	127.889	155.852	37.9966	21.3944	31.026	39.5027	29.4496	84.814
108550	scaffold_1	601462	603780	+	2319	31.462	53.206	37.4657	46.3662	19.2973	31.1302	23.1676	34.6284	45.2814	21.6345	17.089	18.9631	25.6609	21.9697	9.78818
215	scaffold_1	604365	606225	+	1861	538.926	943.151	748.548	957.696	776.157	1407.82	520.588	1052.49	1117.14	472.059	875.866	213.938	662.719	1131.9	139.578
67156	scaffold_1	607746	608196	+	451	8.14764	7.84282	7.16058	3.23557	1.59905	0.41447	0.310628	2.10302	3.19359	0.49588	0.578636	1.16277	0.826138	0.675994	6.24123
128404	scaffold_1	608367	608592	+	226	22.1361	18.0479	13.4287	10.0251	15.1154	2.81216	12.5526	20.362	10.7545	12.6994	18.8053	28.6734	11.7759	11.5414	29.7
128415	scaffold_1	612247	613340	+	1094	50.7875	39.2061	50.9298	36.295	25.258	43.8781	22.2497	24.9173	34.6419	29.7439	22.0481	21.6049	37.9011	36.5687	64.6204
108553	scaffold_1	613354	614934	-	1581	13.6093	14.2096	12.9696	13.6505	23.2396	31.308	21.0228	12.3538	12.7257	20.5583	28.9332	23.1001	25.9906	25.9043	36.2012
60432	scaffold_1	615090	615764	+	675	67.884	46.6894	77.0104	55.5252	54.8258	29.7974	50.641	47.0979	54.4784	56.5455	52.3587	37.5132	64.2666	49.4321	106.551
101566	scaffold_1	615922	616980	-	1059	28.5114	29.3082	27.1516	27.4138	35.2324	38.9385	34.461	35.3937	28.4764	30.3046	37.7735	29.7822	33.6752	31.7636	27.8747
67161	scaffold_1	617168	617640	+	473	27.8924	45.0703	24.431	43.3535	45.4192	35.8044	31.8393	37.3563	37.8729	40.6621	39.5664	29.7761	36.91	28.8616	34.8664
60435	scaffold_1	620476	623061	-	2586	44.7515	99.1711	74.8684	84.5092	59.0334	27.1498	35.4431	71.6693	93.6745	85.2133	47.9055	31.012	28.7129	26.5523	45.5624
47252	scaffold_1	624222	624377	-	156	331.757	417.116	394.075	437.674	218.006	80.7616	209.017	426.268	451.251	198.554	205.283	194.012	228.944	129.853	256.542
128496	scaffold_1	625194	626356	+	1163	183.294	224.13	232.482	205.94	104.045	52.815	100.884	187.663	208.91	79.9636	105.687	85.7694	120.23	82.1093	112.388
128481	scaffold_1	626409	628061	+	1653	37.6032	16.6173	9.39175	8.31676	18.9896	28.7909	23.7302	7.20417	7.18849	9.8765	14.2988	17.3352	25.6313	27.8909	107.344
223	scaffold_1	628844	630684	+	1841	23.0379	49.1576	25.6785	38.568	34.6576	3.71618	21.1547	35.9488	35.6215	52.1547	34.5267	19.0239	6.30281	6.56888	10.1734
67165	scaffold_1	630926	632549	-	1624	27.2066	30.6689	43.8202	30.2196	27.0415	29.9956	23.9599	26.2813	28.4914	34.7719	26.9964	21.7734	29.6615	24.9889	41.5313
108562	scaffold_1	632554	634202	+	1649	12.0278	15.2662	15.6437	15.0437	20.67	25.256	19.6462	12.313	15.3399	17.4727	24.7106	24.1238	24.9511	20.6248	43.7247
67167	scaffold_1	634234	636685	+	2452	101.346	122.928	120.28	146.416	53.4361	51.1226	48.6926	136.086	139.765	142.132	43.7121	27.2836	39.4209	38.7239	61.6366
128732	scaffold_1	636823	638321	+	1499	6.37944	13.5201	7.0861	9.14556	8.30532	5.83598	5.88783	8.10833	8.28731	8.95164	9.50048	8.2212	9.26766	6.44051	37.1223
228	scaffold_1	639324	642121	+	2798	32.8164	55.9987	26.6854	36.7679	65.4401	80.8365	49.1803	45.5111	40.6664	51.2612	72.4828	43.9505	60.6269	63.827	50.5968
89505	scaffold_1	642503	643360	-	858	37.203	49.5072	39.997	39.1172	90.6882	110.369	98.8244	35.4149	37.1409	75.2423	105.324	105.999	167.373	115.601	206.975
230	scaffold_1	644367	646295	+	1929	25.8656	30.5278	20.7957	31.0952	56.0589	92.2517	57.2646	21.7435	23.8232	47.1282	60.0666	59.6138	76.4326	74.7915	88.0384
67173	scaffold_1	646584	647986	+	1403	135.814	73.4527	101.279	82.8512	65.1994	79.8333	53.7206	75.3894	84.3411	100.025	78.9724	57.0275	59.1832	71.83	90.5908
77238	scaffold_1	648945	649822	-	878	139.472	107.72	157.407	102.388	33.6333	46.3696	25.8885	87.4206	95.2996	54.8491	26.7504	21.9712	38.3137	27.856	66.7899
44459	scaffold_1	650713	651185	+	473	27.518	25.1289	33.4796	31.3379	65.1597	49.5571	52.7941	22.8742	20.9348	61.9388	65.655	41.8924	45.3498	51.4926	55.1607
235	scaffold_1	651310	652238	-	929	79.6327	73.9192	128.16	99.9504	91.3975	62.9391	130.593	86.3271	92.878	149.937	85.9182	46.5701	87.833	75.2611	65.8036
236	scaffold_1	652589	653709	+	1121	44.9435	56.6252	75.5266	72.2462	61.6579	48.0572	54.8	56.0925	63.7203	93.3337	65.5488	37.157	64.1952	58.3819	48.1913
129015	scaffold_1	653792	656529	-	2738	4.81852	9.01974	9.46427	7.02665	5.40649	6.03516	5.37245	11.2903	7.39751	10.0467	8.22408	7.79799	9.87555	7.31191	25.4244
238	scaffold_1	656868	658637	-	1770	21.961	23.4943	18.9927	23.1058	49.9437	40.2577	46.1436	21.9899	19.4534	39.1057	57.6271	40.5474	47.8441	49.9701	44.1405
239	scaffold_1	658917	660808	+	1892	92.1712	122.865	123.492	98.2151	33.6632	32.1094	33.3202	93.4093	99.2022	31.1664	26.7586	31.0234	49.5134	31.3503	84.6483
240	scaffold_1	661074	661839	-	766	26.0084	30.7011	41.7532	40.2059	30.7218	16.9356	16.3686	22.7004	26.383	52.2609	30.6617	9.97568	29.3234	24.7206	64.6836
67179	scaffold_1	662130	663366	+	1237	48.2806	32.4326	76.0559	69.4759	150.813	57.8458	24.5757	41.8018	44.1001	234.761	130.136	6.48015	70.3955	57.809	26.6934
89533	scaffold_1	663338	664122	-	785	87.3035	43.1508	71.126	57.137	51.9784	22.0501	46.2218	44.0782	45.8124	68.1846	51.7655	44.8061	64.4147	45.8281	85.0001
129194	scaffold_1	664370	665164	+	795	76.627	47.7387	99.939	62.263	64.5496	49.2356	61.5	51.3448	52.9926	100.381	71.7946	56.3514	85.8995	72.0958	116.25
129091	scaffold_1	665165	666651	+	1487	110.755	99.4764	179.812	130.104	118.617	67.5046	80.1508	123.315	114.113	212.061	114.6	55.0656	94.3194	87.1359	73.145
60459	scaffold_1	666696	668015	-	1320	52.5899	62.066	74.6339	56.2344	22.9751	14.4443	18.6791	51.1223	63.5592	28.9718	18.0472	15.7209	28.7506	26.8689	40.68
42846	scaffold_1	668461	669189	-	729	60.0619	40.2148	69.8648	73.747	38.9456	37.4878	29.8827	36.1884	60.3834	60.7422	27.6153	47.4259	25.4817	28.1593	50.6903
67181	scaffold_1	670180	672047	-	1868	360.553	78.4535	190.044	168.282	43.219	33.8428	48.4101	294.679	245.023	72.8113	37.9393	72.9703	55.5919	48.3278	60.0808
67184	scaffold_1	672255	674123	-	1869	32.0967	27.7739	28.9577	25.3336	31.3561	72.6901	72.2577	29.1326	27.2611	33.8035	32.3139	148.909	39.4716	52.9056	200.497
42524	scaffold_1	675577	678199	+	2623	58.0281	48.8982	45.5987	47.2731	52.5716	59.6054	48.2021	55.6856	44.4435	54.8944	53.6541	74.8583	49.7569	47.4867	105.895
250	scaffold_1	678365	680758	-	2394	27.2586	37.2035	41.0053	38.3851	35.4354	31.3573	32.9166	34.3066	36.8689	48.1412	35.3964	32.044	30.2153	32.8702	51.4023
101590	scaffold_1	681400	682188	+	789	8.6412	12.4394	10.4052	8.22534	4.32962	1.65841	5.19356	8.23667	7.58719	4.91313	6.09532	6.17174	6.67866	4.80859	8.91887
60467	scaffold_1	682444	683466	-	1023	137.274	102.014	128.555	124.4	131.493	108.684	97.1956	112.699	113.514	150.916	124.706	76.3434	125.809	113.28	161.598
253	scaffold_1	688008	691024	+	3017	21.8059	32.8059	29.5716	31.286	17.6635	17.757	19.2355	25.7786	29.181	24.4373	18.3747	25.8243	17.1836	19.4918	18.7194
129441	scaffold_1	694465	695144	-	680	0.651061	0.89037	0.629405	0.621195	1.73036	1.2645	1.44213	0.361615	0.661908	0.493327	3.01535	2.09322	2.8179	3.28785	2.38812
254	scaffold_1	696097	698710	+	2614	13.4307	20.224	9.66019	20.082	93.5259	187.47	126.521	18.5317	20.6969	45.5868	129.655	152.267	135.49	192.065	81.3962
67194	scaffold_1	701086	701505	+	420	2.21361	4.55227	3.89087	2.83437	1.80744	1.60222	3.91927	1.17094	2.03615	1.95243	2.75167	8.56176	3.67519	2.09701	7.38927
67195	scaffold_1	701663	702612	+	950	115.527	141.92	136.057	149.279	215.872	737.63	1336.3	96.9911	146.116	61.0895	185.305	1306.45	449.235	423.364	90.5217
67197	scaffold_1	710490	712319	+	1830	501.654	1429.31	979.606	1437.06	1935.69	2996.21	2890.93	1087.02	1322.52	1144.73	2480.55	2064.96	3226.63	2798.1	2090.41
129517	scaffold_1	712346	713237	+	892	36.2317	36.1528	31.3625	35.3015	62.4663	53.1859	84.9668	26.9763	32.8995	56.5372	51.9088	26.6655	37.951	37.4446	39.3641
47752	scaffold_1	713260	714012	-	753	66.8492	48.7933	34.4132	42.4809	39.771	78.8912	50.6977	42.0327	42.7383	41.9761	38.6175	40.0444	53.439	54.2537	102.175
129567	scaffold_1	714154	715095	+	942	168.911	142.449	189.132	139.337	76.1544	55.5222	58.5208	173.777	161.548	159.501	66.0921	59.6858	91.3107	82.3496	122.129
129548	scaffold_1	715075	716579	-	1505	0.735418	2.66784	1.3185	0.663408	3.10208	7.60124	2.58311	1.00367	0.628043	4.06171	6.61392	7.09332	3.35984	3.37623	17.0964
67202	scaffold_1	719466	722102	-	2637	27.2315	36.917	31.5165	33.348	41.0654	30.9346	33.6553	27.0023	33.9664	41.4575	51.39	29.9434	29.0861	34.2602	16.9419
67204	scaffold_1	722383	723893	+	1511	760.039	1040.86	1211.22	975.429	76.7416	31.2492	23.3411	1058.31	1126.02	319.675	44.8306	21.8648	62.5971	44.9721	249.171
101603	scaffold_1	725217	728095	+	2879	16.0696	21.3066	14.8391	22.035	53.5924	51.5004	51.069	16.6917	15.7745	31.836	58.4397	49.1152	42.7442	37.3811	50.8278
67207	scaffold_1	728713	730183	+	1471	8.78822	10.1165	7.8558	7.28342	11.0695	7.31947	8.54749	11.6298	8.75104	14.0378	13.8124	8.40315	10.9638	9.69497	22.1527
67210	scaffold_1	730326	731008	+	683	191.025	137.168	247.295	170.528	103.088	46.0336	123.479	145.502	140.103	155.37	113.098	129.265	124.534	117.694	133.411
43944	scaffold_1	731721	733831	-	2111	21.6852	29.7978	24.3479	31.6159	65.61	54.2449	67.9063	27.041	30.7243	50.6928	70.6585	67.9775	66.4139	73.8314	59.7805
67213	scaffold_1	734223	734494	+	272	1.30212	4.21754	6.29405	3.6707	0.279091	0	0	4.26189	3.97145	2.46664	0.137061	0.137712	0.391374	0.373619	0.928713
114731	scaffold_1	734698	736065	+	1368	50.0003	50.7571	67.8342	65.237	94.9186	51.8419	61.0347	54.1561	57.0518	122.883	93.2562	44.6042	74.9768	67.4772	34.4252
60480	scaffold_1	736209	737446	-	1238	122.446	163.448	151.329	136.482	38.079	37.7476	30.4403	111.741	138.047	54.6158	25.446	23.1463	41.4465	28.2108	50.487
129802	scaffold_1	737877	740293	+	2417	40.2974	47.3176	38.7799	32.9675	33.6221	29.0018	51.1945	30.5501	29.6837	38.2606	38.5146	54.0556	42.1059	34.4214	114.622
332345	scaffold_1	740265	742256	-	1992	52.8954	46.3911	27.7556	32.8299	67.4525	276.485	253.831	27.369	37.4629	44.1034	77.9676	239.018	141.778	141.672	65.6525
67220	scaffold_1	743378	745538	+	2161	47.3042	46.9509	37.7203	35.9311	93.1432	101.343	127.516	26.5941	29.4927	58.0234	107.978	99.893	87.3404	88.7548	77.7518
67222	scaffold_1	748165	749501	-	1337	45.1	21.6888	20.4292	28.4346	55.2453	47.4236	59.8041	19.758	24.2386	32.2834	55.8513	71.6935	74.6451	65.1906	183.27
274	scaffold_1	750315	751993	+	1679	41.4771	65.6866	53.5081	58.3908	43.2463	36.4946	33.2919	45.1082	61.8716	25.9073	29.5537	38.3055	47.584	27.8423	71.207
275	scaffold_1	752326	753458	-	1133	76.3138	65.7286	99.0403	85.6145	68.4755	49.9569	61.0202	69.8535	81.677	111.656	66.8947	71.2126	71.5956	67.0919	54.1148
276	scaffold_1	753773	754668	+	896	27.2748	18.707	24.6653	23.5721	44.7766	78.0667	48.2743	20.8182	21.4499	41.9744	63.4105	83.6527	86.2561	97.7681	286.965
47072	scaffold_1	755028	755818	-	791	109.029	78.2345	103.691	79.9093	67.9951	67.9645	79.2119	70.3898	73.5747	96.5062	72.0163	96.4618	75.3655	82.0104	101.829
101623	scaffold_1	757068	757235	+	168	11.5951	8.91485	11.58	7.77166	10.3928	10.0139	12.0914	7.3184	6.42996	7.09974	15.3117	19.3977	10.7721	12.2998	21.0508
48101	scaffold_1	757920	759631	+	1712	71.7871	99.767	95.5672	84.7202	19.5768	8.9314	15.5886	68.4509	95.1724	25.3861	14.6118	14.8999	27.5151	16.4427	59.1053
130013	scaffold_1	760701	761881	+	1181	4.01111	10.1453	3.98641	7.70624	6.84564	2.15258	2.72832	3.86679	4.84016	15.7174	6.88162	4.75754	4.19145	2.40939	7.05853
130052	scaffold_1	761882	762798	+	917	5.26245	10.8768	8.44365	7.91474	8.69229	6.07459	5.84358	3.98402	5.89004	13.1697	10.6923	10.4571	8.70669	6.42772	14.6788
130071	scaffold_1	763319	764007	-	689	62.7778	29.8771	46.8146	38.4011	55.089	79.1655	37.6157	27.5826	26.0651	66.9194	60.8178	32.1843	39.785	46.9036	31.6352
67231	scaffold_1	764114	771146	+	7033	14.0062	19.279	20.2372	19.591	21.4688	10.0254	13.6896	17.7964	19.4682	21.4166	22.4013	12.4522	18.0349	16.5978	14.2902
67232	scaffold_1	772544	775421	+	2878	81.622	65.4258	45.9658	49.0355	39.3411	16.0686	15.6376	38.4361	35.3447	26.8479	24.055	10.3341	9.21022	7.82722	13.7678
282	scaffold_1	776026	777185	+	1160	1380.26	519.139	340.719	300.522	337.288	169.845	103.017	216.433	233.042	302.816	148.384	31.1286	141.969	134.886	86.3291
332347	scaffold_1	777476	780852	-	3377	40.6014	80.8489	63.7148	66.9092	13.9259	10.9709	15.6396	59.896	72.706	30.3752	12.9605	18.4793	23.9261	14.3845	30.883
284	scaffold_1	781445	781957	+	513	55.4049	28.201	38.1502	32.8618	34.9968	18.4375	39.2561	23.6928	26.7602	87.4804	47.1641	40.4514	78.0246	59.2974	85.6805
67235	scaffold_1	782676	784931	-	2256	128.499	163.539	170.398	150.864	56.1774	31.7841	44.7727	141.447	159.37	87.9135	46.0886	33.1574	51.3158	43.0192	40.646
89607	scaffold_1	785135	786568	+	1434	254.673	189.173	216.521	176.688	207.675	44.3461	83.2596	164.03	179.034	163.001	222.722	36.9614	93.8709	72.7812	24.1839
101633	scaffold_1	786787	789253	-	2467	16.3665	28.4816	22.5692	25.9017	22.94	20.7308	18.768	19.7926	26.2359	19.294	20.4462	19.9056	22.5465	21.3382	29.9434
288	scaffold_1	789827	791825	+	1999	17.8727	24.5012	24.622	24.3393	40.9754	102.692	73.8134	17.3445	24.385	42.7742	46.0087	81.4363	99.9036	143.057	104.362
47671	scaffold_1	792173	793335	-	1163	34.2224	37.2362	26.4967	41.4059	220.95	95.7293	103.203	32.9233	27.865	113.519	202.559	75.3019	87.369	71.7983	45.458
67240	scaffold_1	793865	795124	+	1260	28.9877	20.207	21.3998	21.273	89.2275	85.3629	62.069	15.2501	15.932	62.6552	112.227	56.6027	73.9685	70.0348	94.6285
291	scaffold_1	795742	796082	+	341	122.69	51.49	50.3188	35.811	25.935	24.1195	145.742	5.66585	11.0874	8.52593	18.2577	119.074	48.0759	31.9874	153.026
67244	scaffold_1	796224	798128	-	1905	252.711	395.271	335.472	334.543	39.6898	49.7096	35.0417	382.023	390.958	67.8556	23.3469	36.3566	64.2076	34.5327	158.461
293	scaffold_1	798874	801035	+	2162	39.6647	51.7046	34.4095	39.5379	12.4122	34.3418	22.2905	42.6511	43.0528	14.0336	11.0704	33.7674	24.2008	21.3872	67.9012
67245	scaffold_1	801148	802105	-	958	19.5481	39.4831	27.1305	28.5804	10.4202	32.8194	10.4558	19.3609	31.3846	14.2402	9.65095	16.1483	17.3904	15.0987	117.98
130427	scaffold_1	802888	805763	+	2876	50.7991	44.3973	27.3145	54.1835	38.6558	67.556	78.7171	34.0168	61.3015	35.1611	53.2248	162.269	82.2093	96.0532	231.655
296	scaffold_1	806787	807290	+	504	33.9068	4.99485	8.10597	10.2098	44.8096	386.685	358.502	10.1064	9.73425	35.7945	137.731	951.381	439.756	718.563	1395.44
130768	scaffold_1	807325	812329	-	5005	23.1843	37.3158	31.0259	44.6159	34.7029	10.801	15.4648	25.8356	32.0239	44.6762	20.3871	12.7977	11.1558	11.5465	21.1548
67250	scaffold_1	812472	814248	+	1777	43.8486	65.1125	73.1098	59.5358	57.9491	38.2899	51.6973	49.401	54.3815	46.9224	46.8054	27.7823	49.2132	41.9765	57.9181
67252	scaffold_1	814841	816393	+	1553	97.4956	98.9627	131.633	88.696	28.2534	24.771	29.7686	84.7784	94.8595	26.0171	21.0529	28.1958	50.6564	32.6533	107.169
130819	scaffold_1	817074	817691	-	618	22.7092	28.1018	22.4764	26.7192	32.5515	28.4926	33.3798	24.101	25.1996	26.96	28.2923	32.0633	27.3886	23.5698	41.9849
67255	scaffold_1	817859	819451	+	1593	133.734	122.603	140.589	122.435	151.897	98.1684	190.243	88.4492	95.4726	162.221	144.793	146.774	111.566	113.533	105.837
302	scaffold_1	819861	820855	+	995	96.7758	64.3402	94.5148	95.2888	93.384	98.6293	237.877	91.1217	81.1984	130.289	90.2605	89.2208	98.8576	99.82	172.529
47280	scaffold_1	821035	821697	-	663	135.287	54.1191	94.7775	74.8909	79.3476	87.0066	136.29	86.1518	59.4699	134.871	100.09	187.458	104.848	117.514	393.693
67258	scaffold_1	822336	824499	-	2164	27.4144	36.0184	35.7981	36.2362	41.0258	33.9991	24.3739	30.9564	33.4869	51.0876	40.0027	15.9074	36.2553	28.2081	20.2948
114771	scaffold_1	824752	826290	-	1539	5.60953	4.78299	3.8934	4.81574	22.6653	25.1421	26.2845	4.90746	3.48028	15.6215	31.4912	27.7708	29.0171	34.0289	35.8292
131022	scaffold_1	826281	828005	+	1725	23.2525	27.4508	35.4351	30.2534	47.726	81.4022	57.1742	29.0801	31.3111	55.1001	59.4978	54.4385	79.4855	78.9627	107.006
306	scaffold_1	827934	829615	-	1682	38.113	59.0901	63.1514	50.1817	20.4675	19.0927	24.4038	44.7562	52.8771	28.3873	17.6429	26.3006	30.7273	22.8182	48.0375
47196	scaffold_1	829843	830654	+	812	52.7776	46.5822	59.1776	48.8054	33.6559	41.2987	26.8713	49.3613	43.0142	47.7855	33.3322	25.1409	33.2996	31.0797	58.3083
101656	scaffold_1	830883	832792	-	1910	277.176	392.017	358.367	338.995	120.169	72.5978	60.7865	367.505	384.468	200.556	86.6435	28.1227	107.847	80.6256	60.8758
67262	scaffold_1	832738	834919	-	2182	310.493	484.37	444.508	484.713	895.905	587.798	587.755	520.871	540.24	667.44	789.9	396.276	771.01	681.688	509.95
310	scaffold_1	836038	838760	-	2723	38.2402	55.5985	52.0402	58.5113	70.8946	22.2417	25.8784	36.1474	39.0756	77.1207	87.5405	32.8081	48.7311	38.6767	26.691
60521	scaffold_1	839404	840524	+	1121	38.3481	69.5875	59.8034	53.3025	28.0694	45.8894	31.3678	49.4491	51.9559	42.0617	26.4723	38.4601	31.5278	28.6772	56.7543
312	scaffold_1	840836	841456	-	621	547.592	309.987	552.428	383.022	292.16	79.3457	273.362	368.253	356.381	492.72	318.057	276.982	356.646	346.385	533.404
34654	scaffold_1	841733	842719	-	987	11.6624	14.0765	9.53992	8.63734	15.421	9.62091	8.94211	6.05047	6.47556	12.5378	21.0766	7.51431	12.0799	10.2963	12.7603
67269	scaffold_1	843268	845102	+	1835	80.6308	105.218	115.242	97.4782	25.8558	25.0185	22.0828	93.6691	101.082	37.0096	20.0117	21.6173	34.6047	22.6509	38.683
315	scaffold_1	845079	846949	-	1871	68.3367	91.9869	104.54	101.616	77.0487	32.7695	26.5248	83.9249	89.0812	132.599	64.4193	10.2103	35.7881	34.8887	23.5309
316	scaffold_1	847378	850561	-	3184	125.6	128.414	161.476	182.056	182.498	227.634	361.078	159.832	161.181	352.788	176.03	373.036	181.964	185.599	92.0426
317	scaffold_1	851115	852567	-	1453	12.0659	12.0182	13.6569	11.9723	15.5169	15.1805	18.9217	11.3629	10.4083	17.5979	16.1131	16.2927	16.5579	15.2705	26.3513
131245	scaffold_1	852867	854686	+	1820	18.6819	23.9169	27.8347	27.3028	33.7853	40.0556	38.6795	16.5991	20.0071	30.3719	39.2881	36.5933	41.09	40.2031	60.0196
67275	scaffold_1	854812	859406	+	4595	9.87572	18.4538	17.9598	21.0767	23.8146	5.64643	11.1892	12.9657	13.4392	31.7252	16.4051	14.0538	10.6454	10.6453	19.3355
131275	scaffold_1	859369	862120	-	2752	6.85317	8.29068	6.39052	9.62819	68.6441	36.8011	63.9633	7.40349	6.05145	39.9147	69.0208	33.4969	44.2913	43.8083	43.8632
47387	scaffold_1	862464	863587	+	1124	47.1869	61.7755	70.9979	59.1049	43.2918	32.2963	31.8762	43.9416	50.4958	53.7881	36.8827	12.0971	33.3852	23.6883	38.3345
131338	scaffold_1	864245	867048	-	2804	27.2833	35.1502	40.0049	37.1138	30.5383	14.0928	15.5506	25.0057	28.0428	52.7866	25.7535	18.288	18.1662	16.8891	29.3948
67282	scaffold_1	867678	869155	-	1478	46.3689	53.7063	62.0749	57.186	55.3936	102.62	114.667	54.2849	54.572	58.9871	56.1481	102.743	105.986	105.429	58.4279
47727	scaffold_1	869794	871745	+	1952	48.8763	87.8597	75.1663	80.3433	62.4568	78.8307	68.7906	85.1573	85.5	73.3824	54.756	67.5275	64.8976	62.9426	65.6852
101674	scaffold_1	873526	875034	+	1509	41.3676	51.5893	49.1709	50.0309	39.1888	21.3807	16.061	35.3844	38.9547	48.2408	38.1207	11.1951	15.4496	17.0833	15.8075
326	scaffold_1	875225	876655	-	1431	58.5964	61.1263	62.4007	65.8535	53.8975	43.1589	34.8764	60.9529	64.0704	59.5701	53.1465	26.5947	50.586	49.2617	58.0521
67284	scaffold_1	876699	878829	+	2131	238.459	226.336	335.882	218.766	167.767	184.33	190.549	177.043	178.56	217.887	183.552	113.691	186.681	215.775	99.574
47067	scaffold_1	879008	880502	-	1495	1311.49	1492.54	1050.95	1429.52	1045.67	1237.41	1409.01	964.348	1075.48	859.637	1102.76	663.239	1049.16	1160.97	344.023
329	scaffold_1	882992	885059	+	2068	37.5714	80.3118	65.2304	74.9825	32.5786	25.6526	36.0055	47.9192	80.5517	33.1822	30.0878	22.7318	31.8641	21.0489	33.9931
108653	scaffold_1	885378	885976	-	599	7.02146	10.1077	9.93828	13.1423	14.0039	9.54914	17.1901	9.96963	16.6063	12.5075	15.8085	9.56766	24.3475	17.305	35.7859
331	scaffold_1	886793	890396	+	3604	31.6932	46.8704	36.6307	46.1154	22.3904	25.0929	22.633	32.9547	43.0864	27.0037	19.7782	21.2129	27.9426	21.731	34.6853
131712	scaffold_1	894471	895425	+	955	41.3516	78.0463	27.5824	63.4523	56.9941	55.0404	64.8756	60.9504	68.9992	71.62	66.0512	68.326	66.2689	48.3115	65.5614
131713	scaffold_1	895426	895722	-	297	37.7133	81.3277	27.1182	68.2687	56.2316	72.3788	69.2211	59.2568	70.6213	72.4137	61.7579	69.8706	77.6002	53.7207	74.9689
47050	scaffold_1	895799	897429	+	1631	46.9866	79.8112	46.0415	65.9011	56.0851	39.3794	61.4357	58.0661	66.0658	78.5009	65.9441	62.7663	71.5022	63.4088	63.5894
46869	scaffold_1	899286	901557	+	2272	23.1493	36.2278	25.7222	45.0943	193.875	101.592	108.276	24.1352	28.2697	146.814	181.235	64.1331	130.092	128.179	82.4985
131741	scaffold_1	901613	903903	-	2291	20.194	26.2466	24.0653	24.623	45.7597	29.8951	38.2183	27.2777	23.0451	51.9	51.7959	42.5916	37.5678	43.8702	64.4717
77418	scaffold_1	905011	907198	-	2188	23.8762	24.5402	21.4638	22.7458	48.3648	29.3204	54.2797	20.6146	21.0237	33.3044	57.5908	54.68	42.961	40.0522	79.1509
60546	scaffold_1	907614	908918	+	1305	22.1191	30.3275	40.5783	33.1044	30.2487	24.6656	26.3815	23.9572	30.0755	60.2376	30.0245	37.3142	33.2413	27.8526	129.056
131800	scaffold_1	909455	910502	-	1048	27.8813	20.0378	23.3155	19.0174	27.8153	23.009	27.1363	19.8099	16.4492	42.0395	30.4151	36.2782	21.2806	19.8465	40.8046
67294	scaffold_1	911024	912794	+	1771	15.124	16.6257	12.1713	12.9449	48.3081	38.3985	52.1295	11.8417	11.2842	51.9431	52.1424	78.5533	30.4154	27.1419	17.9722
131835	scaffold_1	913247	914456	+	1210	79.9826	63.442	65.4052	60.458	51.1313	59.5692	45.1829	44.5636	46.3117	88.1321	50.067	54.7006	47.9922	47.4247	130.51
47161	scaffold_1	915700	917405	+	1706	137.799	105.217	104.433	109.914	110.331	80.227	111.598	147.864	90.8901	150.274	100.173	215.722	66.4556	59.4298	48.2924
341	scaffold_1	918007	918640	+	634	105.443	81.4741	102.856	86.7962	84.1146	107.674	68.6102	74.0243	78.8025	116.936	90.6144	59.1997	74.3833	70.4211	91.9823
342	scaffold_1	918795	920047	-	1253	214.117	122.708	143.493	126.819	209.229	92.7619	206.869	96.1332	99.6823	197.97	147.843	114.227	161.805	142.961	293.305
67298	scaffold_1	920356	922251	+	1896	28.861	34.6054	29.5509	35.5656	34.5931	24.6474	36.2794	29.1624	28.9382	41.5003	36.3172	31.0369	33.6037	31.2663	67.9869
131858	scaffold_1	922848	924148	-	1301	317.289	289.781	443.367	333.567	238.212	133.88	178.32	263.341	276.735	383.165	228.24	148.679	155.467	147.685	102.27
345	scaffold_1	924090	926075	+	1986	25.8366	45.6166	48.1363	41.8816	28.1901	2.91778	12.4327	34.8099	41.9955	51.7814	20.5363	7.16713	3.00172	4.21303	3.45244
346	scaffold_1	926441	927666	-	1226	39.1805	32.1518	33.1327	37.4615	84.798	129.72	115.125	27.0196	29.9575	84.3673	104.118	118.056	115.31	132.709	187.883
67303	scaffold_1	928204	929370	+	1167	86.344	102.069	106.024	77.4604	24.5236	21.0152	23.1088	81.3941	88.0524	39.7649	24.2788	34.1196	37.7195	26.0955	101.149
101692	scaffold_1	929424	931031	-	1608	31.2218	54.5564	45.5628	59.8465	45.0141	20.2038	21.4321	38.4707	53.687	68.8449	32.0874	21.6407	24.7929	22.836	98.9029
67306	scaffold_1	931492	932194	+	703	88.1035	77.8742	132.278	82.3193	22.3527	26.1643	21.6218	62.2615	79.8394	40.3488	19.0911	19.0219	31.3456	22.5511	66.6816
350	scaffold_1	932325	933327	-	1003	62.5018	53.8511	76.4208	55.5917	42.119	51.5491	54.1237	53.1653	47.8817	66.4459	49.0262	77.3055	54.6067	49.7483	85.8104
132122	scaffold_1	933386	934837	+	1452	6.15907	6.64969	6.83313	3.64969	4.44392	2.18853	5.30656	4.13701	4.68076	5.72453	7.95938	7.6876	4.94878	2.86956	7.45602
352	scaffold_1	934989	937077	-	2089	36.24	53.0843	41.926	56.4712	84.7068	112.424	76.1827	47.9924	57.3125	71.175	124.566	68.8189	93.3573	96.711	50.1488
132265	scaffold_1	937830	938105	+	276	7.85991	15.702	6.48478	6.67846	2.61294	3.11543	1.01517	7.12748	7.6647	7.42771	4.72762	1.35716	1.92851	0.981878	2.74576
132273	scaffold_1	938696	939430	+	735	10.0591	26.9668	10.7462	11.024	3.35668	1.11901	0.714761	10.658	15.9218	15.1123	5.22437	1.57985	1.81044	1.9357	2.84769
24819	scaffold_1	944491	947150	-	2660	26.8129	37.4005	31.2293	44.2768	101.355	199.73	162.358	26.7952	42.0486	49.9691	130.847	291.41	144.853	185.089	62.1757
46949	scaffold_1	956469	956873	+	405	43.3976	41.5436	63.791	42.1938	70.1958	89.8168	60.1881	22.4648	26.5613	77.1242	71.2475	65.4816	57.6953	69.0042	96.5887
60565	scaffold_1	957235	958298	+	1064	51.7618	80.2936	91.3476	81.7107	29.8942	43.9557	18.927	69.4312	85.0701	51.7417	25.9984	19.2569	29.3148	24.26	36.5959
89723	scaffold_1	958509	959608	-	1100	161.875	180.853	236.989	144.109	17.1149	13.9685	12.481	144.537	160.685	32.7669	10.6758	14.8469	38.5653	14.8741	132.702
358	scaffold_1	959882	961273	+	1392	18.1923	21.5186	22.3613	23.5869	28.5491	19.9549	20.3799	15.9743	18.1074	24.6349	24.7467	21.2583	22.4838	18.8112	26.2358
47845	scaffold_1	962403	963955	+	1553	32.413	48.794	38.5329	47.8221	58.0221	34.6409	39.1052	39.132	33.1269	108.053	53.1244	35.8417	37.9066	36.6232	40.8042
132792	scaffold_1	964206	965870	+	1665	28.6373	21.4927	19.7698	19.3274	42.3561	64.8684	111.78	18.2498	19.8692	31.4307	55.9322	182.182	72.1201	61.5036	179.222
67323	scaffold_1	965991	967405	-	1415	99.714	149.488	174.58	117.944	28.8361	26.7641	37.7954	122.44	130.131	39.46	23.4223	53.8173	51.0452	28.8953	103.263
362	scaffold_1	967630	968463	+	834	39.5477	37.5207	45.1602	36.191	36.5455	59.6191	43.7581	30.0739	36.7525	31.1507	35.5374	36.3349	50.9293	39.7237	84.0735
67326	scaffold_1	968749	970447	-	1699	47.2427	48.3896	71.5196	51.5556	48.0319	44.9987	43.6812	44.143	48.0828	82.6645	52.2676	45.108	64.9437	51.52	93.3083
46813	scaffold_1	970806	971437	-	632	454	352.844	671.975	430.98	177.049	141.082	188.804	428.599	430.583	279.198	143.991	177.805	267.735	206.411	641.003
67328	scaffold_1	972189	974429	-	2241	4.64255	4.25163	5.48645	4.88368	31.4863	47.4113	59.3567	4.57718	4.23786	13.489	51.2214	74.7482	60.9936	88.0805	146.989
67330	scaffold_1	975938	977184	+	1247	111.337	100.606	148.926	126.474	123.335	66.0762	101.025	120.428	122.432	128.111	103.89	61.8788	97.0207	79.9739	83.9525
367	scaffold_1	977491	978477	+	987	231.319	248.793	373.752	261.065	89.5646	48.8621	100.208	244.973	257.153	153.74	83.7021	87.4772	139.727	100.595	148.151
67332	scaffold_1	978560	980444	-	1885	232.634	158.957	261.834	181.046	90.6723	43.7516	70.3624	228.66	191.142	190.105	89.0979	68.2783	103.574	85.2531	123.826
67333	scaffold_1	980560	982303	+	1744	105.502	72.2646	112.978	74.8205	30.4042	26.5169	32.1114	147.16	104.55	47.0195	29.9699	35.6965	43.3079	36.7495	68.6773
60579	scaffold_1	982436	983344	-	909	75.3941	75.0899	105.126	85.5471	51.7359	58.9773	48.8168	73.3095	80.6115	98.3302	55.9826	50.3557	75.1852	62.2715	96.1529
24836	scaffold_1	983613	985195	+	1583	25.9256	17.9963	20.9168	19.0671	29.4683	16.083	27.346	18.3075	18.311	29.4563	28.7789	24.3723	27.37	30.1728	31.0491
67335	scaffold_1	985344	987655	+	2312	21.9254	34.967	34.7351	33.3186	24.9868	25.193	24.3436	26.7565	32.6866	31.9212	25.6708	29.1464	32.7373	28.4976	39.0215
67338	scaffold_1	999763	1002157	+	2395	1.58973	0.878141	0.731061	1.0422	156.691	74.6768	65.7765	1.17339	0.808108	58.813	198.529	19.8158	136.656	121.582	22.3755
133074	scaffold_1	1002135	1004410	-	2276	45.7505	76.9205	69.2014	75.1825	22.6471	18.5119	22.3435	73.0811	71.5291	31.3616	14.6109	22.0039	29.4198	20.2713	46.52
67339	scaffold_1	1004546	1005992	-	1447	44.0886	57.962	65.0719	52.1215	29.4837	31.2878	29.2627	45.2517	53.3771	34.131	26.5886	26.3524	32.2231	30.5037	46.412
67341	scaffold_1	1006487	1007646	-	1160	14.9228	14.4495	10.6663	11.8845	17.9638	19.7884	20.2591	11.447	9.50636	13.6242	20.8258	24.9933	14.9586	16.9666	28.9008
44431	scaffold_1	1008433	1010577	-	2145	7.40965	10.4585	4.24458	8.36052	16.2796	16.8713	16.6544	7.86088	9.67342	16.3344	19.9178	21.9682	11.8613	8.9859	16.2686
89753	scaffold_1	1012074	1013180	-	1107	11.118	26.4829	15.4299	15.853	15.2923	41.5053	24.8991	11.2334	16.5889	16.263	20.9136	35.7997	23.3679	20.1352	96.3627
379	scaffold_1	1013365	1015665	+	2301	50.506	111.801	71.899	74.8663	13.2789	20.6017	17.367	70.8978	91.0953	13.2993	11.309	23.4253	24.3581	12.543	56.0519
380	scaffold_1	1016009	1016495	-	487	542.175	280.838	421.284	336.148	283.153	206.578	258.971	293.072	299.633	341.739	309.652	189.673	332.914	302.717	334.417
381	scaffold_1	1017104	1019081	+	1978	88.0966	140.835	107.835	133.686	27.7668	29.069	20.8759	114.46	136.235	37.8013	15.6436	17.782	33.583	23.0342	63.8914
382	scaffold_1	1019323	1020692	-	1370	14.7682	17.6542	10.0538	16.0612	25.2396	47.6457	29.5014	15.1795	12.353	19.6435	25.8244	28.4897	26.73	26.6795	30.2658
383	scaffold_1	1021277	1022430	+	1154	134.006	222.813	184.698	155.901	15.3273	19.0166	16.0245	144.196	182.34	27.2608	8.65791	22.0397	39.5743	17.2897	146.6
384	scaffold_1	1024139	1025731	+	1593	40.3257	65.5321	45.4301	65.1831	123.805	53.7896	56.3934	54.9086	52.469	116.056	105.734	48.5328	61.4465	45.0388	21.8154
133250	scaffold_1	1026397	1027236	+	840	73.6288	55.2342	86.5718	63.4533	27.6991	32.534	26.2258	57.4599	57.2802	62.9658	29.292	35.2281	37.7658	35.4879	32.3066
67354	scaffold_1	1027225	1030934	-	3710	13.6516	20.2705	14.6196	16.7474	10.0774	9.16996	9.92169	18.8329	17.3245	9.67507	9.41564	13.408	11.1619	8.10804	22.3721
108703	scaffold_1	1031376	1032361	+	986	26.5363	33.3525	33.6603	26.6004	20.1715	12.8915	23.4436	23.2645	25.3351	14.5919	18.111	35.1403	32.6595	25.492	61.2676
67355	scaffold_1	1032442	1033914	+	1473	79.9483	72.9475	94.4585	80.6085	87.0187	79.8972	62.4617	72.2837	74.4356	84.7956	93.4169	47.7058	84.2308	81.9389	80.9449
389	scaffold_1	1034016	1035854	-	1839	51.9036	81.4581	79.2561	83.1085	81.279	71.8227	55.0964	73.714	93.8865	87.0934	81.7986	43.3849	75.1371	75.044	59.6546
60599	scaffold_1	1036419	1037395	+	977	16.1772	16.1449	15.5714	18.3162	49.5724	98.5332	71.7314	7.76634	13.314	34.0689	56.9704	70.6214	54.2075	60.3297	58.6924
46783	scaffold_1	1037748	1039292	-	1545	22.2077	24.9977	21.7586	21.7234	25.206	27.44	24.9357	18.6896	18.3826	28.3955	26.5188	24.7536	24.5636	22.4517	32.1164
45653	scaffold_1	1040732	1041389	+	658	42.6574	49.1548	49.848	49.4896	42.5134	37.1579	55.9414	37.851	40.7003	62.1982	45.1561	58.8052	47.9689	46.2818	133.489
332428	scaffold_1	1041651	1044157	-	2507	75.1055	94.5045	95.3239	97.6188	125.633	88.0573	100.041	76.9404	84.4359	142.017	122.936	98.5524	120.318	111.745	100.906
133475	scaffold_1	1044813	1047021	-	2209	17.9574	21.4218	29.4677	24.9112	25.0866	25.9446	36.6563	19.6871	24.7971	55.9864	30.395	26.2662	29.6856	34.0588	52.4889
133643	scaffold_1	1049031	1051334	+	2304	5.49559	11.2028	8.40995	15.3838	40.411	18.8224	15.6419	6.26638	10.6859	53.5323	40.1609	9.90093	22.5706	25.8619	22.6014
47735	scaffold_1	1052288	1053181	-	894	739.652	500.337	707.407	561.67	303.948	290.007	308.001	418.121	423.363	515.618	343.7	197.554	314.539	304.04	212.971
396	scaffold_1	1054210	1055942	-	1733	25.1633	24.3085	30.4893	27.1002	48.1189	65.9688	47.2905	22.5202	24.206	32.2622	45.0036	48.4378	48.067	42.6123	88.4166
46921	scaffold_1	1056428	1057569	-	1142	40.3954	43.39	43.3719	41.4611	32.7049	45.6348	32.1404	33.4672	39.0189	30.9417	29.6744	37.4249	38.4054	31.2052	51.6027
133788	scaffold_1	1058494	1059657	+	1164	42.1802	53.712	55.5217	55.6882	60.2932	48.2732	63.758	44.6347	52.6273	68.7192	63.896	58.5679	63.5156	61.4927	75.6155
67364	scaffold_1	1059910	1063025	-	3116	30.9166	51.3167	59.0498	50.3676	35.7394	28.0869	39.4405	45.5901	47.6964	48.9127	36.7423	36.9768	44.8397	40.1366	40.8933
67365	scaffold_1	1063148	1065435	+	2288	121.303	155.889	156.23	142.51	61.6625	47.7119	51.4328	123.532	136.131	86.1301	49.2242	37.5395	66.3475	53.0478	45.6609
108719	scaffold_1	1065427	1069591	-	4165	12.7342	15.516	11.3129	14.2172	22.3364	20.3936	28.9184	14.279	12.4168	26.1229	26.1278	42.9257	20.4857	23.5131	22.2934
133795	scaffold_1	1069858	1073360	+	3503	12.6889	13.8725	14.7948	15.1938	26.8717	31.4514	27.6347	15.3229	13.9925	30.1339	38.0363	32.9987	38.3665	40.2378	33.7177
60614	scaffold_1	1074576	1076391	+	1816	17.8698	14.8275	7.13468	10.1078	77.2294	3144.93	869.314	10.7551	11.9712	10.8373	1757.86	236.606	2519.63	4076.28	91.589
404	scaffold_1	1078302	1079535	+	1234	274.817	306.134	191.17	278.984	457.998	298.112	224.103	294.947	268.672	378.838	247.944	73.5494	223.82	148.648	46.4103
134147	scaffold_1	1080162	1080963	+	802	165.551	73.9431	189.304	102.132	69.3342	24.6127	127.472	84.2729	88.9531	121.813	85.0669	138.808	157.424	117.759	320.689
67380	scaffold_1	1081449	1083598	+	2150	28.9725	26.3968	34.2396	26.47	26.693	25.3524	35.9518	23.4298	20.9557	36.3201	29.4778	48.2246	42.0121	33.4494	45.7048
67387	scaffold_1	1084792	1085119	-	328	0	0	0	0	0	0	0	0	0	0	0	0	0	0	0
134422	scaffold_1	1085377	1087925	+	2549	3.14369	3.51287	2.73231	2.07899	1.54863	1.1	1.08546	2.03962	1.64217	2.61749	1.7112	1.35194	2.23432	1.82065	8.04138
134427	scaffold_1	1090572	1091128	-	557	3.33829	6.35029	2.65445	1.4478	0.885875	0.134238	0.880298	1.63974	1.85857	1.20453	1.40556	0.806988	0.86004	0.364899	2.2028
67391	scaffold_1	1091871	1092988	+	1118	17.2257	16.446	5.04629	6.76657	9.64186	11.1019	13.4392	10.306	6.36094	2.8672	7.7029	11.961	8.56963	6.21139	9.29615
67392	scaffold_1	1095901	1098012	-	2112	893.87	963.807	1052.69	1101.9	1138.67	398.829	626.19	958.044	937.255	1366.1	1081.56	378.496	670.931	724.443	253.071
67395	scaffold_1	1098513	1100366	-	1854	49.645	16.7236	15.9496	33.8029	144.619	153.937	341.656	7.97681	27.4331	31.0614	200.057	233.636	148.197	140.908	76.2812
134535	scaffold_1	1101679	1102460	+	782	263.765	105.54	200.962	124.73	166.241	133.382	177.535	95.7269	100.092	162.679	193.888	155.004	157.026	158.371	282.375
410	scaffold_1	1102609	1104972	-	2364	37.5115	47.691	50.1994	52.1437	60.1457	36.8001	38.6086	41.6071	44.3433	141.053	56.678	24.6549	50.2323	45.2094	48.8947
411	scaffold_1	1105606	1107327	-	1722	20.5421	28.2759	23.9733	25.3777	26.4063	30.1122	28.7589	25.5812	25.0141	29.5895	25.2868	33.4552	28.5917	29.7831	36.4015
114871	scaffold_1	1107555	1108662	+	1108	94.6976	59.8779	94.4624	63.7015	28.7413	23.5513	28.0692	52.4388	59.187	45.7174	27.8932	28.9722	40.1123	30.9092	58.3322
101759	scaffold_1	1108877	1109309	-	433	96.3149	48.0564	73.1447	51.6154	107.908	158.088	126.504	51.8406	48.44	60.2576	107.451	97.7533	161.033	134.169	252.193
67403	scaffold_1	1110648	1111301	+	654	67.6944	65.4858	45.9884	64.178	55.1934	79.858	56.712	50.6514	51.5478	50.952	53.0708	53.781	54.6919	47.4454	102.412
67405	scaffold_1	1111875	1113039	-	1165	61.335	51.423	106.94	70.1109	68.5495	45.2473	115.441	70.92	65.2931	122.475	67.8733	52.2479	80.6856	70.6864	100.982
67406	scaffold_1	1113520	1116191	+	2672	63.6909	86.9394	91.6946	91.0015	79.7055	60.9468	95.6848	93.395	99.6548	79.597	77.8123	67.5556	91.5734	77.5875	183.15
47040	scaffold_1	1116547	1117103	-	557	53.8101	43.9943	42.4712	40.4005	45.4522	42.9561	49.108	29.7676	32.0805	56.68	42.7021	61.3311	47.8755	46.6463	76.1263
67408	scaffold_1	1117311	1120485	+	3175	34.1209	53.0128	43.3939	54.4268	44.0533	31.8157	31.0962	44.3446	49.6737	55.0358	31.8677	28.0903	17.2003	20.5169	24.6643
134532	scaffold_1	1121740	1122719	-	980	1.35527	3.4142	0.913163	1.37147	1.47178	2.44148	1.35805	1.39796	1.42378	3.04274	2.43466	1.60533	0.597445	1.27895	4.71342
67409	scaffold_1	1122922	1124230	-	1309	11.2963	4.01671	4.13163	3.19765	4.17549	384.476	130.541	2.36157	4.64195	2.19257	14.7528	265.008	185.867	416.927	365.999
46430	scaffold_1	1124658	1124920	-	263	9.76344	2.05977	1.47942	2.4822	3.89666	377.974	128.507	0.400703	4.44963	1.27552	18.4277	204.237	152.597	294.827	267.841
135144	scaffold_1	1126854	1128953	-	2100	37.5048	50.1811	38.7234	43.503	28.413	53.9415	29.8365	35.1952	43.2522	22.0092	25.7237	28.8603	38.6275	35.5202	39.1803
67414	scaffold_1	1129002	1130509	+	1508	18.0553	24.7235	21.054	20.4738	23.7605	42.7401	26.5461	16.7721	21.2513	18.093	19.7776	23.1751	27.7782	30.2582	22.3032
67415	scaffold_1	1130499	1131578	+	1080	35.0898	50.3068	40.6379	33.2099	13.0387	27.035	21.8571	26.8666	35.7577	8.93877	8.90594	29.6193	29.5705	19.4153	65.9592
423	scaffold_1	1131637	1133646	-	2010	57.73	21.1171	19.8802	26.1548	30.9693	80.8153	136.382	18.1584	20.6015	28.2983	32.6067	405.698	92.4189	105.501	174.888
424	scaffold_1	1135066	1138516	-	3451	38.7558	48.8468	25.4693	33.9056	65.244	73.3404	52.0427	45.6536	43.1186	43.2897	73.924	54.1297	57.5301	49.4625	56.8024
135251	scaffold_1	1144696	1145284	+	589	4.58506	4.32813	3.76536	2.54269	2.12659	1.1425	3.50827	2.32598	4.20295	2.53132	2.72168	6.80471	3.16289	1.32279	4.59513
114885	scaffold_1	1146497	1150496	-	4000	36.4138	55.821	40.1635	46.523	167.795	103.912	128.176	49.5397	40.2837	94.8148	155.768	115.641	118.536	107.73	80.366
77562	scaffold_1	1151115	1153853	+	2739	26.9609	44.7448	34.7749	39.6489	31.9836	36.8529	28.9495	30.3317	43.9909	47.167	36.3143	35.42	34.7656	29.5091	48.9726
60638	scaffold_1	1154350	1154957	-	608	51.044	52.8302	45.9481	49.7067	21.7874	44.8868	32.7191	38.4216	45.0097	95.575	24.4655	60.8687	37.8191	32.6491	123.575
47020	scaffold_1	1155679	1156045	-	367	2498.42	2145.08	3487.04	2348.96	365.187	292.358	177.693	2200.74	2359.88	1281.32	194.124	307.418	397.244	244.6	1064.32
428	scaffold_1	1156943	1157635	+	693	50.5329	50.9026	36.6067	43.4991	76.789	89.6058	243.293	34.3679	39.9437	59.8099	100.33	627.376	271.741	182.621	350.717
67425	scaffold_1	1157832	1159489	-	1658	48.0104	51.1622	56.6499	54.2665	61.3986	78.0174	71.7787	44.5778	45.7427	58.4058	58.4394	99.1115	96.6624	88.1399	96.9869
67426	scaffold_1	1161545	1162664	-	1120	29.9628	15.6484	22.2335	18.5148	16.6737	34.7148	19.8257	13.6122	19.2095	22.2976	23.0341	29.4645	35.3579	39.9541	65.3435
89851	scaffold_1	1162730	1163890	-	1161	1137.84	997.036	1402.59	1098.32	90.6898	50.3944	22.3534	1062.38	1266.67	342.494	38.5972	16.0994	67.5766	41.3734	242.29
67428	scaffold_1	1164205	1165701	+	1497	287.961	393.651	450.088	341.762	48.149	65.1806	33.8067	324.415	355.267	84.4072	23.8078	28.5249	75.6626	43.0846	185.811
434	scaffold_1	1166035	1166977	+	943	169.107	135.371	111.115	140.736	447.708	289.408	273.092	127.587	118.324	211.033	396.686	137.676	216.577	194.663	70.3756
46841	scaffold_1	1167674	1168659	+	986	213.638	174.907	187.006	162.251	108.018	86.3727	79.0688	146.463	160.319	139.417	95.7728	60.3654	92.7962	88.4318	71.0397
436	scaffold_1	1168921	1173547	-	4627	23.1742	36.1633	27.6574	35.4549	27.8664	2.79561	3.90577	24.1882	21.7802	36.0008	13.101	6.48446	2.68033	2.89184	5.56866
67431	scaffold_1	1174987	1175967	+	981	6.0925	6.20426	5.79069	6.14575	4.95251	2.51521	4.427	4.47608	4.77167	3.72356	6.04244	7.17844	5.48004	3.59121	22.5131
135795	scaffold_1	1176094	1176987	-	894	12.5289	9.33877	10.4453	7.68882	5.30709	7.15086	8.462	4.99026	5.99123	5.37841	8.63211	26.6478	9.64514	6.06261	22.282
67432	scaffold_1	1177183	1178884	+	1702	28.587	24.564	26.9297	19.9902	13.7151	23.3053	20.8452	17.7086	20.971	16.0745	21.1155	50.2003	36.6521	41.1593	147.762
67435	scaffold_1	1179384	1181158	+	1775	140.374	44.5404	95.7701	146.79	101.488	225.091	409.822	69.9795	193.884	115.496	166.324	504.993	393.249	269.911	280.89
67436	scaffold_1	1181158	1181846	-	689	49.0271	26.9172	40.264	25.2478	37.7911	15.3013	34.8199	28.6533	23.7787	47.1195	43.936	41.8613	35.0726	33.1373	94.3293
46897	scaffold_1	1182213	1183055	-	843	52.8325	60.3297	60.6015	55.2102	61.8648	49.1817	81.804	52.1716	54.6737	59.3813	64.0361	92.9111	77.0938	62.8472	144.605
441	scaffold_1	1183890	1185550	-	1661	28.0133	28.0673	22.5347	24.9226	36.4253	27.3018	38.2494	22.3544	20.8383	37.0492	41.5003	42.4415	36.4673	34.2215	75.129
442	scaffold_1	1186384	1187238	-	855	38.5245	45.2458	37.1339	36.8291	38.8886	37.0354	25.4789	26.7057	28.743	35.835	40.8125	17.4803	36.8542	38.2726	27.5191
101789	scaffold_1	1187621	1188464	+	844	43.5378	39.6813	41.3059	45.6355	52.3474	60.3745	38.5505	27.2619	41.5433	62.1374	57.8646	51.6153	63.3173	45.6748	114.162
42799	scaffold_1	1189044	1189364	-	321	486.718	331.167	401.45	317.736	69.0545	34.823	48.5525	341.324	326.005	131.677	57.2566	36.7575	85.8926	66.4833	87.6883
67444	scaffold_1	1189809	1193799	+	3991	50.9168	68.7699	59.5768	66.8051	67.2867	48.4012	56.3567	70.4062	66.2684	74.8368	56.5703	47.5378	54.3205	46.3009	46.0877
101792	scaffold_1	1197016	1198183	+	1168	169.356	178.072	243.446	143.577	127.16	70.8334	126.06	139.641	138.574	140.797	153.879	109.647	157.63	174.159	169.035
448	scaffold_1	1198164	1200588	-	2425	1104.76	1501.82	1145.6	1334.06	788.819	569.566	600.104	1174.23	1169.97	1037.33	743.216	327.156	570.812	566.862	163.441
67449	scaffold_1	1201058	1201684	+	627	1069.8	815.908	878.455	742.054	417.58	410.104	558.25	654.328	666.173	561.72	387.85	368.244	423.693	488.943	222.508
46787	scaffold_1	1202123	1204402	-	2280	62.7965	77.1909	74.2678	87.9352	122.959	68.2608	74.194	75.4334	70.3573	190.243	110.42	63.9902	73.1637	60.1278	34.3619
136725	scaffold_1	1207779	1209274	+	1496	57.3821	52.7832	61.1199	52.8272	86.0107	57.5022	97.6952	46.5638	53.434	92.7107	95.8682	110.07	108.446	89.8498	201.109
136818	scaffold_1	1211547	1212508	-	962	6.94916	10.5667	5.54105	6.46672	3.90611	0.582929	1.20142	9.56717	6.36312	10.4614	4.0691	1.16812	2.04719	1.26766	6.03953
114908	scaffold_1	1212884	1214631	-	1748	23.833	28.2563	28.8699	29.0205	48.0968	35.8453	47.6861	19.9757	25.7235	38.0839	53.9589	46.1578	55.8152	49.7076	61.5628
455	scaffold_1	1215019	1215648	+	630	97.469	62.8213	93.9367	85.3358	150.199	80.8233	170.725	59.272	70.5152	138.267	168.947	117.249	189.42	165.395	237.201
101798	scaffold_1	1215769	1216545	-	777	50.3688	47.9423	48.2227	49.3729	50.6084	46.527	55.4873	38.067	42.403	39.5762	59.7355	39.5306	63.8449	52.0547	56.8477
67454	scaffold_1	1218630	1219419	-	790	2.57787	4.6387	3.64461	1.45827	4.32414	4.16443	3.90133	2.00098	2.4499	3.30273	4.38874	5.40529	3.9078	3.7734	10.0039
67456	scaffold_1	1221730	1224304	+	2575	61.4652	73.8298	88.4549	75.4601	57.6494	65.1011	52.9497	75.1814	75.057	92.1925	58.0421	58.1576	67.779	56.002	72.2303
114912	scaffold_1	1224686	1229142	+	4457	20.5517	39.7662	26.3989	33.9122	32.6934	26.9506	29.224	35.948	39.8897	43.3869	30.5389	26.2632	27.4673	27.5893	30.549
60665	scaffold_1	1230360	1231894	+	1535	7.0374	25.8456	18.225	30.2206	64.2909	2.45987	37.419	21.7864	26.7419	59.9292	70.5054	21.1081	3.81431	3.42058	12.5071
461	scaffold_1	1232905	1235861	+	2957	15.9152	21.7037	20.2899	22.7134	51.1262	24.54	36.6815	21.8349	18.2048	43.8662	56.7973	37.9771	40.7167	38.5488	34.0369
462	scaffold_1	1236456	1238148	+	1693	47.8286	61.1531	72.2327	68.9769	82.2798	69.1615	54.9449	57.7449	55.325	93.041	84.1403	47.1263	68.6951	73.8523	88.9495
67464	scaffold_1	1240551	1242547	+	1997	45.6023	50.2003	33.8235	45.3429	30.0876	39.613	34.1464	20.8448	27.5423	18.6648	25.3703	37.6077	32.8903	40.6599	42.1047
67465	scaffold_1	1242673	1246821	+	4149	36.3866	49.3771	39.0587	52.525	35.962	26.8968	30.4565	39.5818	43.4042	51.5937	31.6378	32.104	31.7129	28.4862	40.1751
32651	scaffold_1	1248703	1249518	-	816	16.1138	17.0264	8.5828	14.6357	30.9326	28.1764	24.0785	24.8825	14.6171	25.2602	41.9865	32.7296	30.8533	30.3877	38.1657
466	scaffold_1	1251273	1253003	-	1731	24.374	39.7817	26.0515	36.1827	39.9517	44.9227	28.0631	21.491	33.2307	49.0952	40.7482	22.9161	29.5193	26.8298	50.9723
137376	scaffold_1	1254289	1255839	-	1551	52.6071	46.3298	53.2078	56.4256	160.293	130.041	100.892	40.5187	45.358	128.715	170.395	57.7443	103.983	110.732	72.1742
89895	scaffold_1	1255976	1257399	+	1424	15.5139	27.2561	25.7934	22.6254	16.4993	10.1602	9.66583	15.1466	22.7577	21.359	16.415	8.6805	14.3159	13.7973	42.2959
60674	scaffold_1	1257706	1258445	+	740	82.8607	48.1002	74.1368	54.54	60.6275	63.6054	42.7852	40.7298	45.1922	73.3384	48.2634	42.064	56.8952	48.9811	65.4932
469	scaffold_1	1258572	1259322	-	751	123.207	108.666	206.719	124.101	80.8657	59.5376	70.0465	110.624	114.172	101.646	85.5818	68.1321	107.092	84.9802	109.174
46503	scaffold_1	1260006	1260457	-	452	24.2909	14.4524	16.1833	11.8092	17.2987	15.136	13.3274	5.20707	9.85832	16.6577	20.2075	14.1709	16.9572	15.0638	20.5984
470	scaffold_1	1261957	1263931	+	1975	38.3094	34.4797	44.6612	35.679	23.0044	18.1153	28.6925	37.2627	31.6094	44.0867	24.1239	24.4281	35.1163	32.2111	29.9295
47432	scaffold_1	1264165	1265369	-	1205	973.436	237.209	546.853	358.963	157.086	221.86	174.215	1213.84	562.565	262.153	175.204	148.245	215.867	182.277	426.667
472	scaffold_1	1265920	1268416	-	2497	30.9923	32.2615	28.4063	29.4814	23.1052	16.1998	15.541	45.1308	28.8408	29.9741	17.2444	12.6609	14.3672	15.3569	25.9706
473	scaffold_1	1268879	1269857	+	979	666.298	328.326	566.699	439.044	479.359	266.317	633.317	427.317	409.041	643.132	531.145	522.342	566.793	604.21	1025.26
67476	scaffold_1	1270032	1271891	-	1860	49.9133	41.9567	56.9615	40.2799	56.1999	76.3382	75.0176	34.9205	42.493	70.88	58.9275	91.3686	86.9945	104.211	112.2
47563	scaffold_1	1272141	1273123	+	983	60.7109	65.8064	71.8009	66.45	69.194	101.317	87.6116	63.2881	59.7535	99.0803	80.0606	81.66	86.8525	104.795	169.899
60683	scaffold_1	1273457	1274434	-	978	114.03	155.778	162.756	119.837	69.2373	38.9525	41.5051	126.685	134.799	92.6505	60.076	55.6886	83.5956	57.1854	163.351
47276	scaffold_1	1274726	1275360	+	635	100.118	104.078	128.307	82.124	92.9482	64.8206	80.195	88.6782	93.2091	81.8259	92.1743	65.6542	95.557	91.3286	74.1065
67480	scaffold_1	1275466	1277889	-	2424	460.474	483.404	452.843	470.857	420.385	400.719	295.617	430.93	432.049	480.774	459.641	164.078	313.608	384.124	84.9625
479	scaffold_1	1278304	1280896	-	2593	21.6665	43.0982	43.5603	41.363	10.0124	10.3087	9.67091	33.313	44.8014	14.8491	7.08808	12.8133	18.2486	10.9215	32.2738
480	scaffold_1	1281176	1281698	+	523	118.68	108.819	154.891	98.9031	52.4712	54.5409	31.1392	98.3324	100.347	67.064	50.0402	32.301	65.1343	48.3833	72.7952
481	scaffold_1	1282633	1284894	+	2262	26.2854	32.049	27.8484	29.5054	54.0483	68.3577	55.0432	25.9502	26.9024	45.282	55.5585	60.7238	60.9686	57.7459	49.1851
60689	scaffold_1	1285550	1286229	+	680	41.6028	29.9445	58.0197	34.2222	34.8863	23.5857	50.7322	39.3644	31.7716	49.2779	32.3465	37.3475	33.5799	27.1497	65.7529
137948	scaffold_1	1287542	1288242	+	701	83.9971	54.0947	42.8495	42.5097	53.2796	268.523	112.064	114.806	68.7666	54.9268	97.1638	236.235	150.721	343.967	784.136
67487	scaffold_1	1288392	1290159	-	1768	37.5362	40.8417	44.1684	38.1839	30.3779	32.7755	23.0583	40.7313	38.798	39.4873	33.3586	24.428	32.8152	49.2603	79.9918
67489	scaffold_1	1290415	1291139	+	725	216.414	167.241	260.554	182.736	120.413	99.5736	81.0124	166.968	179.542	179.736	116.316	44.1742	128.699	105.783	140.317
101829	scaffold_1	1291535	1292796	+	1262	33.8882	34.7696	41.0977	36.8797	42.0166	61.9137	45.3471	31.788	34.5954	53.843	42.923	27.8113	46.9004	46.4638	40.0333
486	scaffold_1	1292871	1293696	-	826	78.9502	62.9216	92.467	80.661	104.173	115.686	78.6963	84.3334	81.5733	117.507	147.453	49.0669	125.721	146.162	59.6792
67491	scaffold_1	1293937	1295776	-	1840	26.1542	24.6614	19.6024	24.3972	27.6627	33.8499	30.4931	21.917	20.4501	28.178	35.3761	28.6429	31.589	33.12	34.8123
67492	scaffold_1	1296160	1297068	-	909	33.752	39.5081	62.9216	40.3444	16.3267	12.0093	12.1753	36.4036	39.0678	36.1255	16.9383	16.0297	20.6115	16.3598	46.7267
489	scaffold_1	1297475	1301029	+	3555	16.4635	30.2883	26.9132	30.4725	22.5282	9.87474	9.75331	24.6343	27.4363	37.2317	16.737	15.1306	13.7147	12.2921	19.754
138073	scaffold_1	1301206	1302264	+	1059	7.35779	5.83756	11.3162	6.23701	12.7238	38.3031	23.878	8.39231	5.10025	13.6212	18.2003	47.1847	33.2228	50.4763	47.8435
47906	scaffold_1	1302377	1303655	-	1279	33.6801	34.9055	38.0569	36.0893	46.0877	51.3279	80.2331	34.7163	36.8453	55.8959	59.6666	155.6	83.4401	77.9465	65.4873
67497	scaffold_1	1304158	1305640	+	1483	7.34386	5.35037	4.14536	5.85209	27.7442	229.328	204.023	2.74773	3.6724	20.2831	36.426	709.6	188.214	243.382	321.742
493	scaffold_1	1305942	1306937	+	996	24.5808	29.8503	31.5254	32.6178	33.2308	45.3052	32.5266	18.4459	27.2951	49.3239	43.5316	38.5859	34.0951	36.8338	36.3407
67502	scaffold_1	1306906	1309381	-	2476	6.20454	10.8751	10.6072	16.1297	16.694	9.67848	5.36099	7.0512	8.21664	22.1594	21.3807	6.35389	9.65221	13.8318	15.6387
495	scaffold_1	1312860	1314681	-	1822	232.587	404.025	342.17	363.293	37.998	29.9779	28.7952	335.454	404.519	72.8697	24.2263	30.7967	46.4494	27.9253	82.2557
67507	scaffold_1	1314877	1319746	-	4870	15.1089	25.7806	19.4144	24.6493	29.8507	21.9936	32.2545	26.0324	24.1777	24.2776	31.5699	38.1961	28.3294	28.6093	36.8874
497	scaffold_1	1320344	1321341	+	998	46.4458	32.4406	43.0802	32.7064	36.1308	38.2093	40.919	30.2357	29.9012	55.1635	39.1111	48.8301	39.7868	41.8853	62.3389
138237	scaffold_1	1321474	1321882	-	409	4.54628	2.41526	3.80525	2.72282	2.13446	0.365625	1.96952	3.09198	3.08135	4.00988	2.64337	7.50985	3.77404	2.31906	13.5878
67509	scaffold_1	1322431	1323674	+	1244	24.4849	13.1408	11.3536	10.6498	12.3267	82.2835	111.911	15.9546	12.0484	16.4495	40.0078	366.658	128.66	200.499	1116.44
499	scaffold_1	1324382	1324910	+	529	1137.6	930.736	810.757	835.751	358.54	249.188	326.928	860.278	896.706	764.779	384.365	439.933	345.019	368.268	408.692
500	scaffold_1	1325585	1326507	-	923	69.9816	57.5174	66.815	64.7785	69.662	83.5598	71.6782	60.5516	65.0032	55.8902	66.9275	50.7688	62.1653	59.9691	90.5892
114952	scaffold_1	1326863	1327651	+	789	77.6586	94.8706	98.973	97.6333	35.5029	11.2298	26.4117	96.7475	112.096	56.6427	24.523	23.4051	30.2901	21.1235	26.1163
67513	scaffold_1	1327780	1329464	+	1685	148.003	197.436	223.477	179.927	70.0108	30.9288	48.2219	171.263	202.156	106.711	47.5688	42.1482	54.5536	46.8618	44.975
138407	scaffold_1	1329669	1333321	+	3653	18.5669	30.4614	30.4517	35.7731	27.649	5.58782	5.15809	22.7233	24.4701	36.141	13.5325	6.01907	4.32751	4.97968	18.2461
46836	scaffold_1	1333433	1334305	-	873	59.1817	45.1159	61.9508	60.9227	85.2604	81.7079	56.968	37.9852	45.5769	105.715	81.4367	27.5462	64.8112	43.6919	30.2586
60710	scaffold_1	1336807	1338257	-	1451	594.699	631.673	596.769	662.108	526.209	334.096	308.306	660.32	662.117	666.507	447.985	171.051	330.073	303.006	139.3
67517	scaffold_1	1338709	1340004	+	1296	33.5799	34.7426	39.7493	32.1195	38.9228	46.7315	33.1856	33.258	31.5346	33.3622	39.582	27.1973	55.8143	51.6486	90.0507
67518	scaffold_1	1340101	1341890	+	1790	46.325	86.4117	82.0125	67.5345	12.3623	10.7143	12.0918	62.5048	74.7312	14.9303	7.49779	15.1086	24.0264	13.3607	42.0143
101852	scaffold_1	1342715	1344705	+	1991	18.0557	32.7781	17.0213	26.1729	32.3897	43.6568	38.647	19.108	29.4338	35.2517	42.2053	40.4114	39.4858	35.2019	37.664
67522	scaffold_1	1345747	1345997	+	251	2.82213	4.31649	2.63525	5.81372	0.604882	0.148945	0.418605	5.59813	4.84168	1.93051	0.742643	0.895403	0.212059	0.134959	21.2785
67523	scaffold_1	1346021	1346358	-	338	24.1008	30.2631	17.0369	25.6765	27.8496	10.7289	14.8175	17.3563	23.7033	22.1657	31.2143	12.7445	22.6766	15.5343	54.2374
138552	scaffold_1	1346591	1347667	-	1077	8.9202	17.9301	12.1748	13.1569	12.3349	19.9596	7.2518	10.3395	13.2898	16.6814	16.8923	9.63396	13.9863	11.2287	37.6284
60713	scaffold_1	1349934	1351209	+	1276	100.861	99.1188	111.542	111.742	75.288	46.6143	32.8549	82.2321	101.73	104.314	58.4337	15.2649	31.0351	28.0343	15.5548
101854	scaffold_1	1351505	1352728	-	1224	88.5081	67.1422	57.4094	70.1824	113.125	99.3274	108.647	90.088	80.2747	95.4984	113.335	126.481	92.6253	107.464	119.259
67537	scaffold_1	1353112	1356067	+	2956	67.2919	77.7674	76.1852	84.7527	55.8816	19.5526	31.4333	79.205	73.1636	83.6891	40.358	42.387	34.4102	32.5799	46.7204
67538	scaffold_1	1357069	1357987	+	919	4733.84	360.372	2095.56	1223.19	76.6148	190.628	317.725	5981.67	1888.99	489.546	137.521	284.784	610.575	385.377	1748.09
67539	scaffold_1	1358048	1358474	+	427	201.039	72.5378	97.6817	80.3096	86.0462	7.00425	57.2511	48.3734	69.4647	81.7925	139.082	50.2652	38.3932	34.1921	38.6225
67540	scaffold_1	1359307	1359752	+	446	118.026	52.3715	31.6678	42.4479	50.0411	10.1426	33.3742	32.2141	40.7711	42.5387	75.1465	36.0299	23.7492	18.0007	21.0373
101858	scaffold_1	1362492	1363432	+	941	24.6531	18.7267	16.7047	20.1596	31.9059	34.4055	39.7873	17.3215	21.9548	47.1367	36.0525	63.2521	29.8659	35.7107	70.1034
60719	scaffold_1	1364571	1365663	+	1093	10.8149	8.16326	7.97396	8.53749	14.6894	102.271	51.2692	9.51324	11.4069	29.6688	32.6419	158.261	72.5113	128.278	193.246
516	scaffold_1	1365783	1368039	-	2257	65.4961	103.631	73.3352	83.3868	22.3164	34.3871	23.1213	72.6068	82.9399	25.6803	18.4008	28.9272	31.2004	23.969	50.1734
138739	scaffold_1	1368667	1373042	-	4376	21.8224	37.087	20.7614	27.2564	47.1158	116.342	57.5131	37.3439	37.5115	36.8051	58.5024	121.31	70.657	97.8545	64.3482
138741	scaffold_1	1373725	1374450	+	726	15.977	12.3776	13.0767	12.9062	5.22814	5.04649	3.18393	8.32241	10.4775	9.80615	4.82698	6.55252	7.77142	6.95227	6.01452
47680	scaffold_1	1374533	1376404	-	1872	50.9413	62.9147	47.7421	69.1713	115.086	73.2726	46.8099	41.2082	51.237	97.445	88.4819	30.3343	33.5796	43.1578	29.822
519	scaffold_1	1377079	1378658	+	1580	23.9574	32.6323	27.1622	30.1862	29.4282	35.8709	36.4419	22.1664	26.5216	35.3864	28.7156	27.7614	33.2163	32.3097	28.1388
138822	scaffold_1	1378790	1380386	-	1597	139.636	123.193	153.832	144.419	134	127.981	133.448	135.3	137.087	182.89	137.824	106.978	146.949	132.53	124.192
138934	scaffold_1	1380325	1383057	-	2733	15.8103	19.7165	16.4575	17.1843	29.3735	32.5291	16.4928	20.5269	15.9255	30.3863	31.0741	19.2976	24.0135	25.0126	23.6355
67552	scaffold_1	1383039	1384865	+	1827	22.2451	28.0461	27.7493	28.9427	33.4273	27.2767	24.7674	29.9946	26.1386	55.9614	39.0356	20.6458	27.4146	25.1604	27.0802
138817	scaffold_1	1384864	1385803	-	940	4.19172	6.20367	5.87769	4.73886	10.2967	2.98286	5.0672	3.47546	4.11791	13.7992	15.3882	6.97351	10.9851	8.32455	18.2739
108825	scaffold_1	1387777	1390262	-	2486	21.6018	40.7616	36.0289	37.7369	25.4365	6.13563	15.2575	24.5305	33.7482	34.14	15.2812	8.51311	4.8174	5.31423	10.0307
524	scaffold_1	1391068	1393753	+	2686	19.9109	34.6064	22.9019	30.2949	30.0853	5.81795	9.33606	15.5109	23.9292	38.0785	18.446	8.01868	4.47851	6.89856	10.0764
138997	scaffold_1	1396338	1397751	+	1414	34.3782	22.1754	25.0678	23.41	30.1181	35.4816	47.2343	36.2214	26.0063	28.4956	32.1394	90.4389	35.1207	29.6584	31.8761
67559	scaffold_1	1397856	1400370	-	2515	42.459	54.5584	51.2542	47.6846	62.345	75.1123	71.2441	54.8504	52.5263	53.1019	68.2615	81.3495	81.5017	86.4313	113.126
44589	scaffold_1	1401429	1404118	-	2690	35.5988	41.5322	30.7509	39.429	57.6259	73.9504	50.1913	27.2799	31.055	41.6661	42.0205	60.8235	54.6318	75.2676	21.1157
67561	scaffold_1	1407442	1408038	+	597	18.317	15.6927	11.992	4.95291	3.30608	5.57334	12.3197	7.64938	6.25763	3.74609	5.24552	116.2	8.73742	6.18485	11.7268
67563	scaffold_1	1408291	1408885	+	595	47.0996	54.3594	26.811	36.8522	75.2747	110.773	142.271	18.8925	37.8233	37.5242	65.9148	303.816	88.1151	98.5501	173.825
46862	scaffold_1	1409393	1409563	+	171	250.358	205.171	156.772	153.829	261.699	407.958	529.24	75.8032	173.985	162.609	220.632	1026.25	290.413	421.553	636.062
139025	scaffold_1	1409799	1412187	-	2389	72.6441	99.3591	63.5666	75.3717	52.1284	60.5143	44.7137	88.0634	82.1253	48.6788	39.0129	68.3458	36.8511	46.2393	66.268
67565	scaffold_1	1412299	1414066	-	1768	64.2046	11.2107	15.1189	14.6828	17.8403	58.3404	29.0012	51.1029	17.3878	23.3382	36.8801	118.263	32.3938	83.4799	298.413
67566	scaffold_1	1414228	1415432	+	1205	2327.98	328.364	797.095	519.26	67.1874	90.9345	137.216	3897	1233.49	695.393	124.465	225.244	236.539	278.448	1860.99
139052	scaffold_1	1415452	1417366	+	1915	22.0552	33.5632	24.5033	31.2222	23.19	10.9325	13.6435	26.9103	33.8924	30.578	15.4379	20.4795	11.368	11.7102	32.6197
67568	scaffold_1	1418820	1421061	+	2242	40.698	45.7379	35.5072	43.4368	75.4556	68.8175	72.1242	33.0287	39.3283	75.0294	77.4048	55.1674	73.2879	71.6176	72.4801
67569	scaffold_1	1421210	1423039	+	1830	20.5878	20.53	23.1538	19.6412	21.4256	22.5741	27.0043	22.0368	17.7087	26.6211	26.2391	33.5891	25.6536	31.9312	60.934
139089	scaffold_1	1424225	1425390	+	1166	44.6898	53.292	37.3737	43.9011	78.7122	69.8969	64.0391	45.1305	39.4897	59.6186	79.8689	47.7377	72.5821	71.6717	62.487
67573	scaffold_1	1428290	1430279	+	1990	303.431	333.118	289.625	356.995	400.163	90.9644	89.8813	400.427	361.277	389.125	286.481	44.441	81.258	62.5748	156.68
537	scaffold_1	1432711	1434035	+	1325	48.7829	65.1026	55.0007	56.5438	61.6182	94.0979	63.0419	45.627	57.0689	61.2413	72.5637	79.4386	83.7571	94.2103	238.992
139115	scaffold_1	1434144	1435950	-	1807	102.338	110.957	64.532	111.336	243.513	680.796	460.07	83.8064	165.492	65.3268	209.944	539.644	283.838	382.952	66.3228
139155	scaffold_1	1435989	1436399	+	411	3.33926	2.01585	1.51469	1.4015	1.38527	1.36442	1.44865	0.940173	2.40928	1.45104	1.2699	3.09869	4.14419	3.70892	0.702426
67577	scaffold_1	1437504	1441118	-	3615	48.1789	121.566	136.724	241.964	305.898	256.557	273.869	67.6232	193.772	100.407	176.163	163.581	207.224	152.582	66.2745
139319	scaffold_1	1442379	1443493	+	1115	6.86913	11.5174	16.9244	32.0296	44.2881	54.7869	51.4826	2.36289	3.06793	11.3659	24.6086	25.834	25.1097	17.4083	20.5195
101886	scaffold_1	1443746	1444051	+	306	27.4892	25.7218	35.7299	38.9031	30.762	29.9326	58.4866	6.54351	11.4731	12.1809	21.077	25.339	26.0916	21.919	27.596
67581	scaffold_1	1444991	1446915	-	1925	511.303	624.472	538.314	531.771	296.809	277.02	583.915	249.84	432.444	251.195	243.554	377.982	270.116	218.136	187.578
67587	scaffold_1	1451399	1452867	-	1469	80.7386	103.19	102.609	96.1466	61.0299	55.4034	25.0813	56.0283	69.8892	75.1308	45.2749	14.7638	37.9002	36.2269	57.9507
67589	scaffold_1	1453760	1456413	-	2654	7.42317	10.2898	8.26846	9.17344	19.7505	31.4408	33.0834	10.3638	15.7551	20.0974	31.4933	55.5938	53.7684	70.1747	850.821
542	scaffold_1	1457503	1459168	-	1666	54.3702	50.1897	58.7834	50.9172	65.6376	52.0386	48.7719	40.9479	49.4675	76.1805	60.3294	47.6203	52.7477	60.3077	176.407
543	scaffold_1	1459987	1460768	+	782	56.3309	77.7087	105.233	79.8468	53.3913	29.7839	51.8183	68.4148	82.1917	90.8962	111.127	69.359	64.5257	60.4288	95.8478
24997	scaffold_1	1461166	1467358	-	6193	10.4658	12.9974	12.4209	14.7205	19.9864	10.033	13.1203	10.6809	12.1591	23.7015	17.3973	15.3327	17.4988	16.1033	24.5553
545	scaffold_1	1467633	1469042	+	1410	13.3758	17.8313	18.0194	17.1307	13.8904	11.2686	12.7177	14.1261	14.9713	11.3143	11.052	12.2734	17.9311	12.9013	27.9227
546	scaffold_1	1470090	1472611	+	2522	19.6082	22.8949	19.6549	23.2965	42.9981	66.7508	89.0857	24.4589	21.9338	39.8009	51.2351	91.4609	64.6869	64.2171	50.7395
38554	scaffold_1	1473187	1474529	-	1343	29.8994	37.7503	32.7957	38.9158	44.4849	32.0683	44.5419	33.4804	35.056	45.8219	38.4188	25.2135	38.5231	32.1849	29.6382
548	scaffold_1	1475673	1477180	+	1508	66.8486	82.5808	104.883	89.7894	53.8134	34.2367	50.584	89.7309	91.0939	57.171	45.6367	30.5772	59.4391	44.3877	68.1539
47565	scaffold_1	1477473	1478361	-	889	82.0703	86.4214	113.706	104.534	84.836	54.7531	52.1212	109.652	95.9937	136.768	92.5098	47.6964	70.5301	65.4252	44.8552
550	scaffold_1	1478792	1480537	+	1746	20.4118	34.2932	37.527	35.5199	28.5651	24.9877	22.5866	32.7945	35.1365	43.2938	34.0138	27.3531	32.5885	28.0932	55.5981
139744	scaffold_1	1480658	1481716	-	1059	101.253	93.1603	157.472	100.227	35.0173	23.4761	17.3959	92.4481	97.4573	68.9861	33.3027	17.7915	35.8867	23.6388	59.5659
67597	scaffold_1	1482218	1482691	-	474	3118.85	2052.19	3962.61	2380.38	224.054	54.0271	38.6438	2130.08	2339.65	957.791	87.3815	31.5308	157.884	90.6187	586.834
77749	scaffold_1	1484800	1486857	+	2058	48.4885	71.8763	70.1037	71.447	37.3293	24.9598	28.4543	45.6429	60.7784	39.7187	34.2917	28.703	29.6912	23.2251	25.2154
67599	scaffold_1	1487597	1489520	+	1924	32.859	42.8632	34.5405	42.5925	24.3639	8.37475	5.62484	23.6075	31.3477	36.6731	11.4516	4.16629	4.39869	5.05305	13.542
60761	scaffold_1	1489544	1490561	-	1018	35.9222	47.7675	38.2207	47.2281	16.7783	10.5031	8.49779	28.779	39.7925	20.6872	12.4513	3.49556	11.1892	7.0212	9.71304
556	scaffold_1	1491185	1494245	-	3061	10.0086	11.1078	5.22426	8.26734	23.5228	37.3119	32.7921	8.37754	8.10204	13.0537	26.3315	47.1739	26.257	32.1706	43.7502
60763	scaffold_1	1495183	1496834	-	1652	40.1987	113.363	84.3885	110.089	119.889	115.98	99.4941	71.9365	102.716	148.666	118.86	72.8294	74.653	79.7657	60.0069
67602	scaffold_1	1499604	1501577	-	1974	17.3366	21.5506	16.0838	19.6869	24.2659	37.5557	27.7489	13.2398	16.6905	19.9019	25.0615	25.6549	20.951	20.5239	39.6337
67605	scaffold_1	1501848	1502919	-	1072	160.363	116.376	124.384	98.4387	82.1089	204.119	148.49	81.4308	108.032	207.752	104.713	220.029	144.636	162.58	320.677
38293	scaffold_1	1505450	1506783	-	1334	56.2528	98.7268	45.4421	82.099	247.143	322.538	199.008	84.5818	102.301	191.481	266.666	52.5643	146.633	183.112	112.644
108862	scaffold_1	1506848	1507487	-	640	33.6883	74.1877	35.0178	59.8818	175.667	208.423	148.247	59.6083	70.4683	160.917	197.937	36.2871	116.767	113.004	86.7782
101907	scaffold_1	1508751	1508912	+	162	20.7696	35.2098	36.0265	24.6526	28.3501	22.8465	27.0241	28.6231	24.4497	49.0079	53.1595	16.6479	41.0701	33.0384	50.5665
140120	scaffold_1	1513407	1514502	-	1096	3.79706	11.5717	9.01716	7.0075	11.4285	8.22065	10.1938	5.38463	7.06357	8.70625	25.7495	5.29739	8.64452	7.97418	5.5316
67613	scaffold_1	1515894	1518704	+	2811	21.766	38.1007	30.6868	34.0706	16.1088	12.6346	14.7145	19.0075	33.0968	15.8323	13.3287	12.4459	17.2879	9.27912	24.2506
67614	scaffold_1	1518832	1520652	+	1821	28.3721	34.1232	35.6396	26.5075	13.8194	10.4703	11.7898	27.412	25.8293	17.685	9.86782	13.2058	18.0638	10.7707	27.6648
140188	scaffold_1	1520852	1521700	-	849	25.1345	30.0267	31.4386	38.5368	34.3798	18.3623	26.5665	26.8117	29.2643	51.9811	31.7479	27.619	27.3344	21.067	18.7024
67618	scaffold_1	1521992	1523981	+	1990	20.0448	35.8051	33.4536	35.4101	61.4931	66.6734	61.2291	21.2358	27.8879	67.5233	69.0911	56.0736	56.5971	55.2721	20.2378
67620	scaffold_1	1524082	1525837	-	1756	26.3969	32.9184	29.5582	30.8346	19.2592	12.4333	13.9215	31.5675	27.5544	27.8491	18.789	11.3909	17.9747	14.719	20.0781
140218	scaffold_1	1525858	1526634	+	777	63.4738	51.1822	75.7642	57.7747	33.0713	48.3554	31.4173	49.053	51.7293	44.4693	29.8917	31.6727	54.9395	40.7195	62.421
567	scaffold_1	1526718	1528096	-	1379	13.4197	19.7573	19.0734	17.5158	21.9095	1.11153	9.65108	12.635	13.9697	31.7326	15.5449	8.80079	1.58253	1.12998	2.66924
67622	scaffold_1	1528482	1530702	-	2221	18.558	23.0995	21.7405	24.1542	18.2177	11.4293	14.8072	18.8532	20.0223	25.5931	17.7759	15.8365	15.0262	15.6181	23.0399
67624	scaffold_1	1530912	1534710	-	3799	9.6259	11.0469	7.14879	9.63313	19.8424	23.7065	34.4332	8.10013	8.2579	14.3345	28.6548	115.952	34.5225	34.178	29.6752
33932	scaffold_1	1536347	1537302	+	956	38.3908	46.5655	49.1242	46.0733	26.2439	41.2176	27.6596	40.4563	41.6199	43.8238	27.8435	30.3658	34.4639	30.2605	33.1428
140341	scaffold_1	1537282	1540435	-	3154	21.743	31.3809	28.8423	30.9985	37.0177	52.9485	35.7562	27.1871	31.5382	48.997	48.9117	44.7497	58.0366	48.9971	67.1857
115024	scaffold_1	1542618	1545384	+	2767	4.43201	8.61426	8.88698	17.6115	211.332	165.579	130.6	6.9571	10.9637	93.0426	212.515	108.312	179.898	190.272	133.263
67630	scaffold_1	1545596	1548902	+	3307	14.9403	23.7525	23.1075	25.0821	20.981	10.8414	11.6497	17.5163	19.8304	35.7295	15.7375	19.3122	12.3933	10.5814	31.9513
574	scaffold_1	1550860	1554249	+	3390	2.45521	5.96897	6.06011	5.93575	6.29247	25.0668	42.3172	2.9429	3.95661	6.24526	10.9533	143.919	31.4337	29.9977	80.5307
575	scaffold_1	1555344	1556074	-	731	506.132	381.693	386.851	310.676	416.066	151.587	133.625	374.974	300.044	618.355	291.31	78.4511	331.958	343.753	260.854
140438	scaffold_1	1556468	1558207	-	1740	11.8059	16.5373	15.3399	20.0833	60.2284	36.8695	13.8282	8.35811	8.87261	41.258	52.9429	5.44643	46.4971	42.2851	23.3944
140476	scaffold_1	1559617	1561190	+	1574	17.0451	17.9574	17.8476	19.3469	24.2834	29.2859	29.9055	11.2482	15.4703	25.2911	32.8989	41.8603	44.6714	25.8043	101.2
101929	scaffold_1	1561267	1563823	-	2557	13.7647	16.2009	14.0449	14.6576	10.1237	8.45078	9.98512	12.8314	10.9488	8.99407	10.0747	13.6969	13.9676	10.8368	24.091
47092	scaffold_1	1564834	1565701	+	868	156.738	182.935	111.481	143.341	36.5133	21.1046	16.9467	144.075	202.699	53.4198	29.8933	10.7022	32.8682	19.5131	63.4019
140502	scaffold_1	1566247	1567494	-	1248	77.4763	37.9428	50.3194	52.6477	68.4309	11.9525	56.0148	42.503	41.9442	67.439	69.513	153.553	21.5808	14.6574	47.1041
581	scaffold_1	1568544	1569292	+	749	349.744	222.125	298.646	275.012	246.741	176.844	215.517	224.089	241.033	363.828	263.802	152.281	242.968	195.289	216.185
582	scaffold_1	1569474	1571402	-	1929	33.9213	37.532	29.7513	33.2053	21.5657	33.2378	28.7594	30.9399	34.1365	34.0854	22.8438	53.4971	29.083	25.3929	45.8525
60789	scaffold_1	1573728	1576373	-	2646	5.67205	6.10582	1.98514	4.13618	10.8303	38.8264	18.8617	5.9211	5.27325	10.551	18.1754	68.8848	32.7086	49.6472	157.973
67644	scaffold_1	1578535	1580898	-	2364	41.5192	56.5201	39.7316	54.6615	51.0741	57.9597	32.7417	43.7023	47.6943	55.7685	50.0545	23.0545	36.3402	35.1215	48.4825
101937	scaffold_1	1581738	1585391	+	3654	24.5351	35.267	27.185	34.8805	55.6153	38.2242	50.2249	25.9473	30.6101	63.8262	53.6152	37.7755	46.7447	45.2684	43.8201
586	scaffold_1	1586256	1587546	-	1291	108.537	140.965	124.532	136.055	144.034	83.0235	86.2967	119.697	117.074	172.596	130.41	86.6953	104.516	99.1842	66.416
587	scaffold_1	1588431	1589157	+	727	291.392	184.708	229.224	196.443	43.9082	38.4651	31.8437	152.4	177.439	71.2659	36.8705	42.7646	40.2679	32.8031	55.4461
588	scaffold_1	1589259	1590471	-	1213	79.7483	81.0964	77.272	73.3199	54.5094	83.5542	41.8085	50.9404	67.83	60.0741	48.1914	27.6069	54.2362	46.5814	72.5312
67650	scaffold_1	1591867	1593407	-	1541	140.2	94.2121	153.463	118.592	88.5484	41.8976	47.728	94.8988	99.074	128.704	69.6745	58.9454	57.6826	45.7892	23.3243
67652	scaffold_1	1594043	1595244	+	1202	155.284	120.014	180.074	157.183	49.2611	25.4729	23.8927	172.105	204.191	54.422	34.2102	34.1233	42.555	29.1684	91.0885
592	scaffold_1	1595688	1597741	+	2054	48.1519	27.584	22.2958	31.278	31.0451	75.7351	84.9152	38.1554	36.2444	34.3701	32.9609	249.292	62.2708	64.946	151.077
67654	scaffold_1	1600453	1602425	+	1973	40.0761	57.1744	48.7295	48.5415	44.074	33.065	32.7689	39.8109	44.85	56.5055	37.772	32.3887	30.5657	27.4535	34.441
594	scaffold_1	1602545	1603781	-	1237	188.076	186.069	205.584	214.792	201.656	81.0869	113.96	189.415	212.823	163.016	196.711	68.2535	116.824	76.5401	40.6965
67656	scaffold_1	1605865	1606244	+	380	16.7768	12.9141	13.1061	11.5203	24.372	22.8247	23.4103	13.5891	10.1864	20.4024	31.8848	26.319	17.0886	19.5226	21.5573
67657	scaffold_1	1606285	1607694	-	1410	11.0523	6.41837	5.76731	8.68791	249.462	161.525	184.083	2.24223	3.35179	152.875	304.01	138.965	149.035	181.699	12.1314
115051	scaffold_1	1608003	1609206	-	1204	77.513	88.7163	105.674	94.8227	172.853	95.295	92.3288	74.0203	82.6923	177.947	174.575	56.5599	125.817	106.745	34.7084
140903	scaffold_1	1611722	1612110	-	389	206.907	60.7827	40.509	55.0844	93.476	33.3488	63.5641	42.9848	56.1175	89.5908	165.415	107.944	47.2064	50.4203	158.82
67662	scaffold_1	1614872	1616151	+	1280	28.2581	22.6297	28.6647	23.1907	42.9678	23.2489	22.3821	19.9518	22.6807	63.8311	39.203	33.1266	21.8313	29.4023	53.5668
140968	scaffold_1	1616696	1618311	+	1616	62.4084	64.481	73.5316	62.4256	69.4065	59.6636	67.3591	61.6484	58.9917	87.0487	70.9625	58.3886	72.66	68.7977	104.018
600	scaffold_1	1618325	1621594	-	3270	16.7882	22.0235	18.1217	22.3478	41.4734	26.6041	32.2385	23.7949	21.1284	40.8528	43.2775	26.2662	32.9779	32.8078	28.4503
601	scaffold_1	1622135	1623497	+	1363	45.2141	61.9315	72.6219	71.1393	58.1737	51.5658	50.2865	60.4887	68.3236	86.5251	59.8734	48.7527	52.7583	43.4184	71.1681
67668	scaffold_1	1623727	1624864	-	1138	50.2244	43.5985	56.4142	46.4323	33.4203	33.0488	39.6705	41.1168	46.7104	57.6791	33.2185	49.3401	40.879	37.9826	73.4427
67671	scaffold_1	1625106	1625897	+	792	181.784	115.554	182.949	119.81	72.1745	51.1686	64.2535	104.764	115.82	114.456	67.5948	87.0229	85.5528	68.5623	159.066
141087	scaffold_1	1626217	1629483	+	3267	40.2881	66.6774	52.0926	66.1294	45.5313	31.6178	32.3968	62.5686	67.0255	66.983	41.1948	18.9295	36.1526	31.1893	27.0073
101958	scaffold_1	1629616	1632379	-	2764	23.5937	42.6223	38.8664	42.2774	40.6067	24.0759	23.6825	38.6106	37.4701	55.2766	35.851	19.4742	23.0124	23.7761	19.3622
77841	scaffold_1	1632672	1634276	+	1605	13.1299	16.4194	14.4726	13.8292	30.8617	52.5955	33.5176	12.5411	14.5545	28.681	38.7905	38.5079	34.8545	37.4206	52.0509
607	scaffold_1	1635038	1638114	+	3077	19.539	34.9313	23.6462	34.5198	72.6191	43.8975	33.9761	27.9245	30.3673	77.9027	76.3909	23.3	41.8792	42.3518	28.4287
608	scaffold_1	1639354	1644266	+	4913	6.79446	11.8824	7.33349	13.7253	215.3	73.6594	64.5075	8.20113	8.84987	88.2716	202.126	33.3406	84.3635	71.9279	18.319
141125	scaffold_1	1646160	1648771	+	2612	69.7981	83.288	64.9471	76.3759	102.142	121.974	119.444	75.4882	69.5307	37.9301	116.509	218.838	130.866	129.637	161.701
141149	scaffold_1	1648771	1649960	-	1190	57.9258	81.6462	92.3345	87.3545	79.198	72.854	107.218	73.7104	73.1124	98.7281	68.8283	47.31	60.6518	58.5266	61.3481
67682	scaffold_1	1651400	1653274	+	1875	46.6805	64.8704	50.4049	61.196	46.0942	32.7395	23.3488	39.4374	42.8012	59.2402	33.4234	22.095	26.5425	32.2127	30.4864
25063	scaffold_1	1653331	1654217	-	887	1.79684	5.81992	1.4037	1.9482	3.33776	4.76272	2.32962	1.86136	1.87752	4.91659	5.84218	6.58782	3.00039	2.55875	10.1711
60816	scaffold_1	1655053	1656249	+	1197	63.8377	88.3033	69.561	79.7216	76.2298	70.6165	86.3147	64.8274	84.2663	72.2741	78.9528	82.3318	95.8707	92.6534	157.131
67684	scaffold_1	1656669	1657325	-	657	1171.16	1000.45	1547.05	1128.36	165.344	52.0662	49.7895	1110.69	1184.64	507.421	85.7967	42.7029	120.226	81.9286	368.231
60818	scaffold_1	1657823	1658929	-	1107	10.8781	19.9198	19.4016	19.6689	16.2866	22.6608	22.8426	7.42549	14.0681	14.3101	26.0662	26.9343	29.1858	31.488	65.9478
67687	scaffold_1	1660176	1661526	-	1351	151.331	241.53	228.729	224.011	282.298	497.907	277.801	222.523	239.608	239.589	711.672	110.432	686.355	980.414	50.8852
67688	scaffold_1	1662426	1663142	-	717	38.0975	35.8658	37.4435	21.5839	13.6579	22.4728	36.7329	19.9893	25.3611	5.92635	23.2939	23.7702	57.2356	49.9854	56.3201
47798	scaffold_1	1670041	1670897	+	857	67.2606	51.201	71.2796	66.0481	72.1923	48.989	43.728	49.7617	55.7238	69.3716	65.3826	32.2564	57.1397	45.4563	45.9827
67690	scaffold_1	1670986	1673200	-	2215	16.5696	17.8535	16.7053	18.065	33.2268	58.9218	45.7753	12.6081	17.5772	34.7326	43.3567	57.1758	52.0254	54.7961	59.4664
67691	scaffold_1	1677220	1678421	+	1202	19.4105	21.2881	25.637	20.5104	31.1671	63.9156	32.7797	16.6582	18.8726	30.5135	39.0486	42.88	41.0937	45.4576	58.2138
141361	scaffold_1	1678499	1679363	-	865	159.84	123.89	145.469	125.814	231.073	168.644	190.664	124.431	115.62	223.469	221.4	149.138	187.74	171.567	196.414
38896	scaffold_1	1679671	1681597	-	1927	44.0424	65.5342	60.7153	62.7331	44.2594	61.2287	54.3797	47.2509	56.0111	53.4055	50.6298	44.8637	56.8177	45.6176	59.7394
101977	scaffold_1	1682117	1684213	+	2097	37.3685	48.5966	45.4584	45.9642	33.377	27.9721	25.3196	33.9724	39.2145	34.9274	26.9694	22.2388	32.6925	24.0048	34.2458
60827	scaffold_1	1684268	1685113	-	846	54.3197	51.5654	45.2095	48.2964	41.0072	54.1776	34.6093	60.4987	52.2985	50.6675	43.8907	34.8897	48.697	43.8451	58.6096
67697	scaffold_1	1685304	1686349	+	1046	29.6276	39.2078	43.0376	32.417	20.5385	24.0538	23.1033	30.2587	34.2521	28.6501	22.0975	27.8605	25.1378	25.8109	41.2621
626	scaffold_1	1686667	1688020	-	1354	68.6316	80.7237	60.1159	77.9367	60.2704	71.6228	94.9819	70.075	70.7058	54.0936	53.4155	192.766	77.9141	77.9571	193.682
627	scaffold_1	1688907	1691432	-	2526	54.3149	81.1028	70.4854	85.8324	65.5445	42.5653	35.0233	85.9155	82.0367	109.666	46.9034	13.1829	29.8585	26.6332	22.7723
141437	scaffold_1	1692185	1694019	+	1835	72.9103	74.7936	82.7366	96.8922	65.8806	48.7128	48.231	74.0279	75.3269	112.694	57.333	70.3021	50.1522	45.1726	58.6047
60832	scaffold_1	1694929	1696696	+	1768	88.2939	97.9046	73.9221	101.194	121.877	83.4824	232.287	103.895	108.604	102.84	101.974	244.132	101.848	49.586	38.3119
108927	scaffold_1	1697173	1700345	-	3173	9.85066	17.4243	9.38075	15.709	30.145	32.1421	31.4028	10.8053	13.788	15.9291	24.4152	35.3446	25.7328	29.8606	25.2712
101984	scaffold_1	1700903	1702637	+	1735	35.9791	44.1714	37.0025	47.9184	55.6328	25.9003	25.9596	35.2498	37.7459	69.1549	38.9137	21.5679	22.3031	22.7654	30.4713
141489	scaffold_1	1703280	1705060	+	1781	86.7794	143.62	109.276	122.901	128.83	127.374	153.465	104.833	119.234	175.025	136.94	129.199	141.062	126.693	132.941
67707	scaffold_1	1705669	1706272	+	604	2.12565	2.84893	2.06139	1.08083	1.63388	2.16636	5.2187	1.33767	0.968752	2.53016	2.34547	12.7133	4.93495	3.25288	4.48102
40163	scaffold_1	1706710	1707128	-	419	91.1858	53.997	67.6027	47.5661	9.69291	9.63628	10.6156	39.0687	46.621	12.2763	9.16447	29.4119	21.5956	15.0375	69.0737
67710	scaffold_1	1707396	1708516	+	1121	797.017	533.306	1054.77	530.114	62.2673	12.5729	19.0894	585.273	543.008	269.261	28.3347	17.576	53.6068	32.5754	154.135
141493	scaffold_1	1708648	1710686	+	2039	61.4686	103.38	81.5002	78.1206	17.7589	21.7821	15.9915	67.6896	85.6046	28.0969	12.6524	18.885	20.3092	16.2313	37.1136
141601	scaffold_1	1710686	1715778	-	5093	10.5791	15.3792	13.0714	17.0102	42.9943	29.039	25.0107	13.0291	12.8233	22.329	42.0387	19.0708	31.0917	29.3187	21.3986
67713	scaffold_1	1716503	1717252	-	750	13.1636	9.64473	5.18782	4.50573	9.76743	19.8889	20.9206	1.733	2.22048	4.52253	11.2836	50.8925	16.7487	10.3431	4.57104
637	scaffold_1	1717603	1718871	+	1269	34.1548	33.7743	29.4958	30.8056	25.364	17.853	7.75535	32.0556	30.6449	34.5714	23.2086	3.24692	15.8968	17.0308	17.9156
141499	scaffold_1	1719008	1720470	-	1463	44.484	55.1064	42.7118	46.8006	27.1895	45.4602	29.1342	43.4602	54.4855	40.866	28.1325	30.5704	32.1617	33.4349	54.3157
67714	scaffold_1	1720440	1721583	+	1144	65.2085	53.5647	72.1715	51.0896	51.46	60.5549	38.8195	51.3414	56.3802	83.7027	65.176	41.0266	69.6975	49.154	86.9687
141742	scaffold_1	1723778	1726497	+	2720	19.9225	20.8885	12.7884	19.7229	44.6406	53.1915	37.5728	23.9182	17.9211	34.2863	50.8361	37.7193	38.6286	44.2739	51.3976
641	scaffold_1	1727152	1730355	+	3204	10.8746	15.4655	9.46	15.8447	21.774	23.5583	17.3914	14.7026	13.3596	24.9771	23.4459	25.533	21.1811	18.6185	23.5174
642	scaffold_1	1730457	1731111	-	655	137.818	59.937	96.2321	66.6597	79.4475	56.9625	95.552	59.7986	57.9285	75.3439	110.761	86.696	118.399	94.2806	137.076
643	scaffold_1	1731391	1732837	+	1447	304.765	244.378	273.087	253.283	114.131	56.685	75.5893	228.103	252.484	131.321	109.394	42.2208	98.4716	58.0109	75.4413
141771	scaffold_1	1733015	1738402	-	5388	45.3814	46.0541	34.6481	43.1122	48.9741	46.9397	104.472	65.2625	42.0859	62.5585	57.2772	242.022	43.4667	46.9268	12.3974
101997	scaffold_1	1738993	1744455	+	5463	56.104	50.4324	42.9968	50.6813	41.9375	42.8873	105.826	74.6677	51.6751	51.4244	46.9233	350.771	46.5139	49.5752	8.36946
67722	scaffold_1	1746411	1747418	+	1008	35.9711	33.4149	41.0317	34.2105	29.9735	32.1928	27.2056	18.4702	30.0958	34.907	34.8397	26.421	51.9596	42.1419	75.4321
101999	scaffold_1	1747528	1748568	+	1041	231.695	226.489	248.963	232.694	237.801	128.819	82.663	203.785	206.284	338.685	171.72	28.7499	138.513	134.035	85.3126
108943	scaffold_1	1748917	1750413	-	1497	33.9213	33.7816	35.4778	29.3203	39.2748	65.8299	33.5493	31.6084	34.7871	34.3854	31.2789	24.8217	44.018	45.6416	48.1162
67726	scaffold_1	1750972	1751622	-	651	556.904	85.0735	343.006	165.343	210.247	245.157	972.366	319.608	240.536	663.31	527.427	3858.72	501.363	600.432	1509.56
67729	scaffold_1	1756548	1757659	+	1112	127.163	106.745	121.24	103.876	173.056	90.2355	124.503	98.1191	90.9909	142.391	180.704	104.491	138.859	152.772	99.5641
650	scaffold_1	1757922	1758660	-	739	180.144	147.04	214.024	129.701	56.087	93.6907	58.8618	182.819	154.276	81.659	48.7827	67.4137	81.4609	67.0162	178.824
90205	scaffold_1	1759163	1760741	+	1579	37.6832	49.7261	66.0388	51.0475	36.9467	21.2852	24.798	39.5555	43.955	53.8921	32.8656	23.6038	29.4956	26.2589	32.7504
652	scaffold_1	1760861	1762993	-	2133	39.2077	46.9099	55.6724	53.1639	66.428	32.9859	43.9884	46.3107	45.4951	74.5822	61.6626	34.2089	52.8526	46.3734	32.1282
46873	scaffold_1	1763719	1765281	+	1563	58.2647	58.7775	59.9686	62.8226	54.931	70.5846	86.5162	81.4716	69.4296	71.4709	59.8447	51.4534	64.0221	61.9196	76.3994
47667	scaffold_1	1765503	1767468	-	1966	96.6961	129.311	130.639	120.594	43.8062	23.3705	28.8773	125.701	124.406	57.3324	39.9355	25.5116	43.1826	34.2366	58.3158
67734	scaffold_1	1768698	1770538	+	1841	60.0476	77.977	83.7773	73.736	21.7718	21.1193	20.3938	60.3344	76.7683	33.6698	18.3467	24.8429	26.4834	19.2834	48.3383
77941	scaffold_1	1771072	1773432	+	2361	50.0663	69.4544	69.182	75.192	67.6655	45.1758	45.5406	57.1783	68.7061	89.6556	62.5135	51.5301	54.3992	50.9055	51.9985
657	scaffold_1	1774360	1776229	+	1870	2.15442	3.6978	1.12357	1.82765	2.33421	0.359858	0.917722	1.44646	1.37195	2.81047	1.67464	1.08167	0.199245	0.126804	2.58592
658	scaffold_1	1776613	1777481	-	869	27.0524	31.2058	25.6108	28.7235	14.5448	12.6051	3.90939	22.5565	27.2441	28.9096	10.6394	3.10351	9.92262	10.408	10.9632
142166	scaffold_1	1780006	1782234	+	2229	14.6382	22.4877	9.89736	16.4355	88.4967	23.2127	52.1657	13.5533	15.4677	26.2872	39.6222	25.4087	23.4256	16.3067	30.5178
46874	scaffold_1	1783231	1784562	+	1332	12.0319	23.6123	16.0075	23.1791	38.4123	30.0036	52.6927	17.3004	23.4848	28.5149	50.5193	51.2653	51.9881	35.299	48.7393
67739	scaffold_1	1784894	1787277	+	2384	80.4847	86.9895	89.8947	116.653	104.332	116.139	121.186	83.2971	132.65	148.281	112.843	122.68	100.515	101.156	104.568
25111	scaffold_1	1787328	1788937	-	1610	21.6686	32.994	29.5078	30.697	15.2768	20.2716	10.1589	34.7574	31.7305	18.9609	14.2871	8.53849	17.4888	14.5599	31.9405
25112	scaffold_1	1789100	1790175	+	1076	13.5367	22.0929	20.5753	20.2355	19.2251	21.1595	15.9167	12.6344	16.3976	22.6552	20.2341	10.0607	26.8113	19.33	35.2151
664	scaffold_1	1790384	1791498	-	1115	42.8427	50.5853	46.3763	51.9707	52.7304	57.8046	38.7612	44.7689	44.0813	50.0102	51.6246	30.4365	53.2746	44.9335	51.2664
44895	scaffold_1	1792902	1793111	-	210	257.833	216.384	180.647	188.897	123.448	139.571	182.288	62.3945	86.8045	136.67	124.447	175.338	165.003	175.181	79.048
67744	scaffold_1	1798265	1798592	-	328	0	0	0	0	0	0	0	0	0	0	0	0	0	0	0
666	scaffold_1	1802943	1803228	-	286	222.444	149.636	200.257	144.206	58.7925	81.8292	42.3708	126.02	127.947	121.335	54.3568	41.3868	60.1129	50.6938	86.3063
60868	scaffold_1	1803570	1804238	+	669	360.332	246.115	461.728	318.287	297.353	81.5322	154.752	306.02	287.618	512.805	283.813	90.8727	241.47	226.592	198.776
142405	scaffold_1	1804455	1806897	+	2443	40.9558	51.2358	50.774	49.7973	41.6075	36.2069	29.8622	43.5976	48.9709	46.7484	40.3022	23.2903	42.856	35.8854	43.7684
67749	scaffold_1	1807427	1809805	+	2379	74.7732	98.2497	72.5347	93.8963	231.886	149.085	155.374	72.7963	70.4566	174.32	257.893	109.665	141.111	139.515	53.0006
670	scaffold_1	1809903	1817039	-	7137	14.7884	20.8421	18.6121	23.2172	24.8149	6.49016	8.17553	15.7405	16.5042	28.1759	16.7102	9.43134	10.441	9.31711	18.5669
67751	scaffold_1	1817497	1823532	+	6036	27.2924	50.1164	45.7415	55.7631	44.1	26.1312	35.8298	44.5098	52.0043	57.7445	34.4643	34.2804	31.146	26.9831	31.0232
142613	scaffold_1	1828430	1829150	+	721	7.12284	8.88355	8.85024	7.03044	6.31728	3.16296	4.71187	4.53111	5.18142	7.96136	6.7219	5.09134	4.3556	4.88624	6.10628
67755	scaffold_1	1829250	1829848	+	599	4.3607	12.2356	10.0032	8.39824	9.88512	4.4313	7.65951	4.98482	6.1616	10.8896	11.3896	9.88033	6.48675	5.25936	10.061
142859	scaffold_1	1829898	1831180	+	1283	0.483094	1.09283	0.849137	0.927853	0.739601	1.5735	1.17381	0.547596	0.736714	1.33639	1.59816	1.2846	0.746753	0.765682	2.13766
67758	scaffold_1	1833218	1834072	-	855	7.45636	7.23038	8.78289	7.68022	6.34825	1.00568	1.84333	4.47834	4.94844	9.46009	2.61619	1.84003	0.684791	0.911252	2.57464
67761	scaffold_1	1834873	1835632	+	760	38.8546	62.2642	69.626	85.6446	101.683	53.9626	88.4337	40.8598	76.9903	54.0958	81.576	118.534	105.123	78.6252	146.77
67764	scaffold_1	1836376	1836654	-	279	4.2844	2.39851	4.74156	1.92694	0.816265	0.401991	0.251063	0.881355	2.41988	1.33597	1.33623	1.07406	0.381555	0.72849	1.29345
678	scaffold_1	1837107	1839318	-	2212	13.71	12.6484	12.9989	10.5551	8.11634	13.0645	12.5083	7.05107	7.58979	5.91458	7.39884	45.5521	8.85511	17.5653	75.9755
142940	scaffold_1	1841508	1843440	-	1933	21.9643	25.2718	28.6833	35.5404	34.4219	51.6198	25.1667	31.4392	38.5365	53.8375	59.2865	76.6594	62.0109	54.063	68.8512
67766	scaffold_1	1845890	1848011	-	2122	43.6671	56.7789	58.7664	51.4669	35.2196	32.5403	31.6398	44.3987	44.1825	41.4015	41.7958	39.3465	46.63	40.5157	64.8446
142956	scaffold_1	1848774	1850762	+	1989	12.0641	17.6552	13.5173	18.3028	24.3119	21.9537	20.285	9.53709	12.514	15.3667	21.2925	22.9002	20.4184	18.9386	40.8407
67770	scaffold_1	1853732	1854462	-	731	3.5127	6.97474	3.35328	3.20447	1.50579	1.22742	0.574937	6.48744	5.29526	3.05939	1.47899	1.58849	2.03879	0.973148	1.57974
67771	scaffold_1	1854607	1855629	+	1023	21.422	22.7079	25.7489	19.4446	6.53012	8.36873	5.27232	31.7288	32.2944	20.0396	5.5757	7.35972	8.16874	4.63585	7.76067
90249	scaffold_1	1856940	1857791	-	852	114.837	84.7138	135.632	87.7096	39.6492	54.2788	30.2548	68.8135	82.4122	77.8284	38.3746	27.6536	51.9774	36.3796	79.2477
684	scaffold_1	1858018	1859972	+	1955	28.7826	44.0743	44.939	41.0332	25.6472	21.2073	22.3576	29.63	42.27	23.2221	22.8833	24.084	30.0848	24.9339	43.8768
67773	scaffold_1	1860005	1861277	-	1273	153.057	151.119	123.634	102.926	87.6305	90.8933	115.112	163.555	137.08	42.7783	110.202	131.117	109.297	123.924	118.637
143457	scaffold_1	1861911	1863124	-	1214	123.772	83.9694	70.3497	66.7117	147.511	164.476	193.263	41.9283	62.6577	85.7539	227.339	188.646	214.574	187.176	179.247
67775	scaffold_1	1863283	1864763	+	1481	137.629	92.6283	109.265	93.7599	35.6754	31.4278	23.5538	100.285	106.947	88.8678	33.2531	21.6754	41.3308	40.325	41.8864
67777	scaffold_1	1865098	1865667	-	570	207.38	135.29	196.25	144.779	68.4546	53.5199	64.578	139.219	140.083	136.016	79.4013	50.6007	99.3569	90.3922	89.9012
34807	scaffold_1	1866079	1866911	+	833	46.5044	50.8018	60.3481	47.8977	45.2924	53.4972	37.2937	38.5441	45.2799	76.3371	48.6484	32.2415	43.3866	50.6292	49.8202
143331	scaffold_1	1866877	1870173	-	3297	22.5188	42.4588	44.5733	38.8437	21.2288	1.23597	6.62861	39.1344	44.0268	39.7156	12.0085	5.01026	1.95343	2.15763	3.48065
67780	scaffold_1	1870705	1873694	+	2990	121.089	157.592	152.368	150.625	185.719	83.1477	121.996	164.269	125.049	163.73	160.818	99.4195	117.437	106.371	119.353
67781	scaffold_1	1873765	1874407	-	643	68.2328	52.9776	107.165	71.6662	49.4082	30.1175	44.9365	50.5345	61.6696	94.5463	47.8909	49.1669	64.9815	58.2141	104.894
67784	scaffold_1	1876819	1878779	+	1961	21.899	25.9184	20.4762	22.5002	35.0336	29.4544	33.4337	24.8997	22.1032	33.2631	36.3682	31.9756	33.1956	37.226	43.9449
143687	scaffold_1	1879000	1880092	-	1093	136.3	83.411	144.457	95.0718	97.5474	65.6721	93.0536	79.4806	90.3077	121.71	101.78	79.4734	117.167	117.988	77.721
143787	scaffold_1	1880121	1886153	+	6033	21.8022	35.1195	30.1699	34.9958	52.9992	24.4215	40.1377	33.5562	33.4533	52.1509	50.8446	34.3347	37.0109	32.3925	28.8793
67787	scaffold_1	1886442	1887747	+	1306	60.5437	32.4271	47.9655	39.8125	86.4335	69.1025	95.4156	30.475	34.774	86.5627	110.415	62.6685	103.601	111.844	117.629
47324	scaffold_1	1887759	1889061	-	1303	135.806	51.7729	59.9008	80.4567	55.3469	122.829	139.045	50.63	68.0845	71.7725	52.4161	360.002	170.833	194.124	654.775
67789	scaffold_1	1889498	1891326	-	1829	52.3084	72.1817	73.3712	65.3596	28.3064	23.0362	26.2531	62.5165	70.8245	35.6025	25.805	35.4302	42.4593	30.967	99.8956
143896	scaffold_1	1891927	1893891	+	1965	68.312	127.431	102.489	111.627	80.8769	3.10116	32.9736	97.2687	113.36	150.726	52.9329	19.234	4.79448	4.62008	11.9556
143870	scaffold_1	1894319	1895164	-	846	28.5205	32.8829	36.2872	28.9143	22.9712	29.3867	18.2568	22.9621	30.2193	33.8811	25.4267	23.9534	34.8554	26.8676	104.124
67791	scaffold_1	1895167	1899420	-	4254	56.9585	49.3344	27.2105	34.4382	104.831	144.004	140.48	85.0544	52.4902	46.868	129.019	218.477	131.403	146.385	145.689
67793	scaffold_1	1903957	1905327	-	1371	22.4428	8.32092	14.3885	20.531	26.1901	58.9274	60.9011	18.0638	35.3906	31.6187	54.0312	147.864	58.041	61.6961	146.823
67794	scaffold_1	1908874	1910209	+	1336	124.333	80.571	103.621	74.3303	26.9047	22.1065	21.8633	68.5738	69.098	36.9388	20.3704	13.7663	20.9959	10.9028	26.7142
143945	scaffold_1	1911131	1912463	+	1333	28.297	23.7858	23.9932	23.3345	16.8853	22.9696	21.098	22.3735	23.062	24.9703	16.8924	30.3483	20.9633	20.9145	29.9418
67796	scaffold_1	1912417	1916481	-	4065	32.8039	42.6995	31.864	42.4727	47.4991	34.1939	33.2915	34.3592	35.2216	50.1383	46.3234	29.0631	32.8789	31.8498	26.455
67797	scaffold_1	1916861	1919054	-	2194	126.46	162.51	184.009	159.1	40.8108	34.2669	27.1374	141.602	153.554	80.4424	28.3598	24.7726	40.1992	29.4282	50.4792
25151	scaffold_1	1920300	1921396	-	1097	3.39003	5.34487	4.93009	3.88562	8.16563	6.13431	10.0887	4.35501	4.80049	8.18864	13.0499	12.4631	9.07332	8.55362	33.1594
67799	scaffold_1	1921430	1922518	+	1089	18.4569	41.0247	41.8742	34.487	11.9899	13.6976	7.97591	23.0963	35.3382	15.3681	11.3314	6.56971	16.0805	10.234	27.0736
67800	scaffold_1	1922554	1924259	+	1706	16.9978	29.9233	25.4754	23.3198	14.0834	16.1725	13.6932	19.4997	23.4547	9.39488	11.3634	18.2897	17.2847	12.0329	28.5778
144071	scaffold_1	1924456	1926981	-	2526	12.7068	16.0591	15.8038	16.601	15.6423	6.82287	11.8824	13.4339	11.3861	25.9558	13.0468	14.206	13.823	15.6366	27.5582
709	scaffold_1	1929217	1930652	+	1436	34.1598	13.4698	10.811	13.8255	41.6832	35.4847	43.901	9.83397	6.48817	26.891	39.2538	37.0664	30.5054	30.761	41.7414
67803	scaffold_1	1930612	1932134	-	1523	14.6217	2.84554	3.98539	3.83255	25.6199	60.5822	128.204	5.02821	1.65499	29.9315	52.5553	241.003	69.3383	99.4447	699.943
144165	scaffold_1	1932534	1934616	-	2083	3.31563	4.55882	2.20414	2.72845	6.15902	15.2377	16.3263	1.83821	2.50654	8.35659	15.0161	31.7033	18.9603	21.743	137.332
67805	scaffold_1	1935072	1935965	-	894	1.58469	1.88914	1.61031	1.24567	1.40107	1.6309	1.37116	1.88608	1.00693	2.25143	2.91907	2.34634	2.02429	1.93246	3.06781
712	scaffold_1	1938965	1939903	+	939	57.3322	55.1459	48.4805	41.5501	35.9757	93.244	97.5728	30.7513	33.8412	57.8753	34.0648	90.433	35.0311	55.8808	198.422
144197	scaffold_1	1941558	1943886	-	2329	2.43316	5.13083	3.90924	5.98523	7.28488	10.2252	13.8048	5.30921	6.02964	24.0222	20.6332	22.0822	17.0948	11.9122	3.93565
67809	scaffold_1	1945633	1948427	+	2795	7.08037	10.0443	10.9418	13.2446	22.0948	15.8904	23.7832	8.1191	8.87311	46.1686	33.8928	25.1415	25.9184	24.6759	20.8776
90314	scaffold_1	1949444	1949861	+	418	1.16506	1.82962	1.02391	1.28616	3.63218	1.8782	5.69756	1.42866	1.39982	4.90442	8.82964	6.9001	7.38555	9.40066	13.8996
715	scaffold_1	1950457	1954991	-	4535	53.7904	93.9463	93.3465	112.824	120.171	32.2906	18.4268	56.1046	47.2329	176.702	118.147	7.8467	49.3655	47.4695	19.1775
716	scaffold_1	1956229	1957900	-	1672	3.3363	13.017	39.4904	72.3236	24.1994	14.7573	29.4514	44.5617	34.7533	704.632	217.107	175.46	199.283	56.3837	67.4475
144290	scaffold_1	1963080	1964430	+	1351	30.4105	26.5116	19.3247	24.7859	43.7439	73.1101	86.8971	17.5771	20.0561	34.4043	43.7931	103.39	65.9131	52.5548	21.5027
144357	scaffold_1	1966206	1967746	+	1541	270.431	176.658	144.803	175.384	890.631	914.834	1158.63	127.451	138.213	276.275	654.94	1097.16	655.751	603.064	257.645
144358	scaffold_1	1967748	1968075	+	328	4.18426	2.2345	2.4911	1.28784	2.08297	1.59571	0.854226	2.24907	2.1956	4.09101	2.50053	1.3704	2.43416	1.54915	12.6525
67820	scaffold_1	1968244	1969065	+	822	209.781	146.885	203.253	198.966	232.448	191.611	177.843	168.804	187.814	300.003	202.005	136.707	158.191	140.28	107.778
144371	scaffold_1	1969075	1970648	-	1574	14.0073	20.8525	20.6903	19.2494	23.2947	22.3979	24.7655	14.886	17.6722	18.6131	15.1349	26.2489	23.7729	21.5215	36.5686
144424	scaffold_1	1971770	1976329	+	4560	20.6021	50.7967	41.0248	45.5424	30.6647	5.31263	13.3641	37.9786	51.5736	36.8813	18.9674	8.94549	5.85963	4.02635	7.73974
67822	scaffold_1	1977384	1978284	-	901	15.3798	17.0824	12.3074	18.2416	23.2119	17.7175	27.5211	21.5604	15.9357	27.4691	24.2056	35.5869	26.1704	24.7764	44.9387
67823	scaffold_1	1979703	1981832	-	2130	53.8125	74.6978	68.9944	67.3552	25.8923	26.5031	22.8227	63.3299	67.6625	42.0684	22.7535	17.9551	33.1856	22.9808	28.3614
67824	scaffold_1	1982930	1983579	+	650	1.29411	0.686342	1.01761	0.88618	9.69346	74.8854	38.9028	0.540435	1.17718	6.02112	22.5978	38.6102	112.268	76.0359	42.1942
723	scaffold_1	1984035	1984814	-	780	4.93805	3.63598	2.84333	4.4309	157.178	8819.7	6083.18	7.0707	8.4826	16.7253	308.569	7664.42	7890.89	7602.07	49.0415
47259	scaffold_1	1985563	1986700	+	1138	9.45354	4.48026	4.10285	4.28554	73.3111	6409.69	5751.51	4.41419	4.86485	12.2171	138.836	6699.92	5799.25	6346.64	111.972
67827	scaffold_1	1988179	1990446	+	2268	7.8667	11.5493	8.54344	11.4628	11.4304	27.9235	28.4911	19.7171	19.7066	22.1209	18.9033	70.5717	50.7158	70.8414	19.8734
726	scaffold_1	1991038	1993744	+	2707	6.2802	7.40437	3.96705	5.90132	21.3548	67.6027	91.5237	4.5938	7.01666	14.8434	27.3649	126.349	55.1539	51.0562	25.3423
67829	scaffold_1	1993986	1997110	-	3125	10.9653	15.4282	11.2306	13.7261	14.0408	31.0686	24.2641	15.2541	13.4525	14.4323	16.7614	38.5365	28.9043	33.3653	31.4102
144552	scaffold_1	2000342	2002251	+	1910	33.0071	17.0841	25.2601	20.7889	10.1349	37.2482	98.4135	65.1253	47.2249	32.2973	36.3048	222.197	40.1292	82.5588	851.58
67837	scaffold_1	2003331	2004356	+	1026	2.28696	2.6089	1.59275	1.01056	1.10983	0.473692	0.989936	2.53362	1.49155	1.48949	1.59878	0.766678	1.03756	1.05652	0.914488
67840	scaffold_1	2011979	2013152	+	1174	1.47071	4.31573	2.25365	1.76632	0.646616	0.286599	1.22313	2.24414	2.79873	3.11143	1.14319	1.78674	2.2669	1.61583	5.07187
144778	scaffold_1	2015021	2015669	+	649	5.18441	8.24879	7.55392	4.73357	4.79572	3.85949	2.86014	4.05951	2.7741	10.3953	5.05501	8.88827	9.51359	6.36784	6.83932
47182	scaffold_1	2017146	2017304	+	159	3.34129	9.21905	5.6283	9.90218	40.3435	110.98	77.7561	5.08145	8.77548	29.0687	86.7538	75.151	208.891	183.648	192.919
67843	scaffold_1	2018950	2021179	-	2230	11.7133	15.4328	13.6442	14.5855	18.7909	21.7941	17.1504	12.1768	12.9983	15.0097	23.0371	14.0256	27.4489	25.8846	63.3062
732	scaffold_1	2021381	2022436	-	1056	60.1615	50.9673	70.1167	68.1111	599.07	645.532	617.982	51.7277	49.4851	102.326	885.134	415.795	693.109	743.417	138.402
733	scaffold_1	2024233	2025863	+	1631	131.079	138.131	152.247	175.289	820.867	449.539	529.236	155.051	147.392	516.483	922.349	242.82	545.356	519.13	69.6962
144913	scaffold_1	2034828	2036843	+	2016	18.7981	16.7391	16.2891	18.3243	46.6358	33.4538	40.044	13.539	13.2171	33.7977	66.8501	40.0775	39.577	33.9756	25.0068
144926	scaffold_1	2038352	2038908	+	557	1.66915	0.915357	2.02577	0.896256	0.340721	0.134238	0.37727	0.504536	0.484844	1.60604	1.67328	1.00873	0.9556	0.425716	3.75773
115184	scaffold_1	2039535	2040485	+	951	0.512086	0.502616	0.245481	0.444177	0.878064	1.41521	1.28897	0.22163	0.0473288	1.21502	2.5873	2.2451	1.2873	1.13985	6.94421
109020	scaffold_1	2041819	2042712	+	894	1.08947	0.819815	1.61031	0.472497	0.339654	0.543633	0.822694	0.550108	0.453118	0.875555	0.250206	1.75976	0.416765	0.492587	0.928416
78080	scaffold_1	2043786	2045509	-	1724	3066.1	87.8344	51.4569	41.4304	35.0942	23.0513	22.4482	14.8541	22.7659	33.4468	30.5771	11.6241	14.2638	19.3935	14.9665
738	scaffold_1	2047028	2047330	+	303	5.84451	2.20853	0.770469	0.760418	0.501074	0	0	0.579675	0.445641	1.35317	0.369116	0.370868	0.351333	0.447192	0.476398
67851	scaffold_1	2047320	2047839	-	520	29.7134	13.3592	5.16288	7.97562	9.92704	10.3528	7.07201	4.93147	3.6354	10.967	6.52412	7.99578	5.83449	5.86295	5.96825
144983	scaffold_1	2053352	2053683	+	332	1.73355	4.51113	2.92987	2.42899	2.28653	1.9143	2.21533	4.33813	2.03357	3.81718	2.5827	4.73862	2.56515	1.93862	10.3261
332676	scaffold_1	2056305	2058177	+	1873	0.023637	0	0.0623204	0	0.141855	3.03393	3.66501	0	0.0240308	0.278607	0.298564	13.8991	0.966212	3.14694	1.56063
742	scaffold_1	2060473	2061840	+	1368	3.20391	2.77196	3.32772	4.12644	20.2545	19.2665	15.3611	2.49082	2.59925	23.8954	16.4874	9.33704	7.15917	8.44394	7.59729
102094	scaffold_1	2069172	2069369	-	198	6.26071	7.24224	10.6115	7.17597	11.5019	36.0635	20.8725	4.43539	7.04698	18.2603	18.4521	18.3505	21.7746	30.9664	78.7355
102095	scaffold_1	2070509	2070697	+	189	1.40546	3.03484	2.26453	3.04771	5.42233	8.11002	3.33555	2.0445	1.42888	3.35265	4.93131	4.75653	3.66111	3.22617	10.6925
67856	scaffold_1	2070916	2071132	+	217	1.22411	2.20271	0.896513	1.9466	1.74914	4.99618	2.42096	0.809408	0.829672	4.12243	4.81041	4.48802	2.45285	3.90263	5.6542
67857	scaffold_1	2072018	2072329	+	312	0	0.102134	0.623536	0.369242	1.58151	2.51631	1.57156	0	0.288524	1.31413	3.22621	2.88136	3.58258	1.73717	3.81691
745	scaffold_1	2074754	2075170	+	417	0.106168	0.382085	0.186612	0.092089	1.6384	1.34479	1.67977	0.421203	0.215874	0.983237	4.3807	2.33549	1.53171	1.94963	3.89429
746	scaffold_1	2076199	2076699	-	501	13.0784	12.2757	9.55243	11.4973	9.31862	8.65606	14.6804	12.7612	8.71446	14.4333	12.8734	15.2522	6.48072	6.62621	15.1263
102099	scaffold_1	2077062	2077250	-	189	16.1628	13.994	14.6165	16.0513	13.2546	10.0881	17.9749	23.4189	13.8125	13.2134	15.1884	13.4768	10.1385	8.60313	22.7215
45887	scaffold_1	2079541	2080233	+	693	3.83309	6.62148	1.68436	1.66239	0.712024	0.323681	0.859157	4.35936	3.96189	2.15144	1.82907	1.40534	1.68974	1.12427	3.69724
332694	scaffold_1	2080682	2081756	+	1075	0.453017	0.741067	0.651494	0.642996	0.847397	0.79987	1.27061	0.555517	0.418695	0.970848	0.901673	1.01049	0.742701	0.409649	2.31629
48111	scaffold_1	2086866	2088095	+	1230	0.251955	0.621773	1.83472	1.15516	4.5671	457.71	241.205	0.742549	0.548899	1.90914	5.88004	258.915	286.041	405.589	11.9117
43509	scaffold_1	2089670	2091376	+	1707	0.41497	0.989391	0.706602	0.607399	1.08955	1.70829	1.33363	0.637948	0.316413	1.5285	1.65983	2.10658	2.49452	1.54788	3.08654
67866	scaffold_1	2092664	2093523	-	860	1.38994	0.44464	0.950095	0.580482	6.17894	14.2151	10.2219	2.20573	0.366358	3.46731	12.528	17.8142	14.5446	18.0797	35.2898
67867	scaffold_1	2093519	2094265	-	747	0.888999	0.383926	0.729212	0.616886	6.60552	10.8602	13.3623	1.97508	0.662794	4.64049	12.3271	18.0018	15.3909	19.4996	37.005
67868	scaffold_1	2096506	2097026	+	521	13.5961	3.05814	8.58829	2.65344	0.947087	1.6504	1.7478	15.1031	2.24617	2.3609	1.64579	6.03924	4.29084	4.74637	55.0658
67870	scaffold_1	2099414	2099845	+	432	1.22978	0.221291	0.540398	0.0888915	0.702895	0.346159	0.243217	1.54499	0.104189	1.12166	1.03557	3.03477	0.492842	1.17621	1.25303
145153	scaffold_1	2100266	2100941	-	676	124.957	19.8455	58.4781	10.9636	1.34756	0.829553	2.53867	119.467	19.8416	5.40357	2.42655	6.59388	7.2439	6.46428	23.7556
25192	scaffold_1	2102577	2104235	+	1659	8.83308	3.80316	2.90818	3.65725	34.0211	27.3798	56.7254	3.87491	3.20141	23.6808	55.1233	81.0116	58.3603	47.2287	153.006
332718	scaffold_1	2108624	2110200	-	1577	0.533399	1.17198	1.57905	1.09578	3.89913	5.4525	9.19444	0.490059	0.799158	3.30901	6.83204	13.9902	9.18054	9.45144	12.6774
756	scaffold_1	2110355	2112538	-	2184	10.4194	16.6041	14.7333	22.4182	69.1174	187.919	166.617	11.8703	13.7873	58.4363	75.0052	168.903	130.581	144.139	96.5132
757	scaffold_1	2113580	2115473	+	1894	1.72975	5.75403	5.30013	4.27806	5.75157	2.98055	3.84627	2.93045	3.49336	6.27787	7.87343	3.59942	5.19904	4.11362	8.30728
145233	scaffold_1	2118289	2119287	-	999	0.664747	1.27591	1.7137	1.57602	1.55777	1.79629	1.54257	1.01974	0.585712	1.23126	1.49272	1.38732	1.332	1.22071	4.37091
67879	scaffold_1	2123860	2125711	-	1852	37.6744	24.2435	28.8454	30.6877	37.5259	23.5777	49.4713	2.48478	4.10726	13.6053	31.2216	30.6012	22.906	17.1752	35.3662
48085	scaffold_1	2126249	2127610	+	1362	18.4305	17.0092	20.0542	19.0878	20.7896	34.5305	25.9717	7.84068	7.60076	20.7441	24.2516	18.4538	10.747	13.4803	30.0461
67882	scaffold_1	2129266	2129800	-	535	0.248255	0.893435	0.727265	1.292	2.27029	4.61201	1.83299	0	0.252391	0.975385	3.41449	1.75036	2.38775	2.59601	3.57499
763	scaffold_1	2130235	2130833	+	599	0	0.0531984	0.064956	0.128217	0.887126	1.18584	0.409287	0.293225	0	0.248906	1.12029	0.687871	0.533158	0.622075	2.16884
5042	scaffold_10	232	585	-	354	0.875438	0.810149	0.989204	0.867822	0.964992	0.52804	0.69255	0.39693	0.635731	0.947635	0.631876	1.693	0.902151	0.669841	1.01941
5043	scaffold_10	2532	2994	+	463	3.53795	5.8501	6.3027	2.98583	2.54135	0.888201	1.3616	2.50374	4.86066	4.34725	1.6104	1.37534	1.26457	1.31695	1.01325
73574	scaffold_10	5596	6340	+	745	1.12909	3.59293	2.66355	1.64944	3.923	7.67777	8.0389	2.07469	1.75206	4.45282	7.90651	10.5585	11.0741	11.5493	33.6167
5045	scaffold_10	7570	8624	+	1055	0	0.0302046	0	0	0.467708	0.566979	0.89633	0.0665939	0	0.176652	1.37815	4.26059	0.353164	0.513741	3.42058
5046	scaffold_10	10443	11489	-	1047	0	0.182612	0	0.0366773	0.362525	0.678433	0.401413	0.0671028	0	0.356004	0.925786	1.07329	0.864238	0.938271	1.89569
5047	scaffold_10	12970	13335	+	366	1.08866	1.56717	0.850463	0.839369	0.933352	0	0.191384	1.24773	1.22977	0.712884	1.32418	1.12578	1.59972	1.0181	0.78879
73577	scaffold_10	14423	15445	+	1023	0.0865536	0.56069	0.304271	0.262764	0.148412	0.0365447	0.0684717	0.412062	0.615969	0.32792	0.29154	0.549233	0.208121	0.198679	0.529137
332740	scaffold_10	15772	16738	-	967	0.045783	0.0329533	0.080473	0.0397116	2.86537	2.78359	2.31798	0	0.0465457	2.85238	3.89385	3.17635	2.20173	3.11774	1.45543
73580	scaffold_10	18950	20464	+	1515	0.0876676	0.252403	0.205458	0.126736	0.225483	0.370151	0.277412	0.092748	0.0891282	0.541267	0.762839	1.2115	0.772932	0.983823	2.16761
73584	scaffold_10	21926	24356	+	2431	115.443	50.8464	27.9611	31.2927	138.71	89.4723	73.144	19.8111	21.6809	83.8082	128.374	96.4562	94.0831	104.815	261.977
332742	scaffold_10	25112	26695	-	1584	0.0558992	0.060352	0.0982542	0.145459	0.910569	1.3217	0.818094	0.0443539	0.0568305	0.70594	1.55336	0.993196	1.1761	1.43284	3.9869
145458	scaffold_10	26701	27410	+	710	0	0.0448815	0	0.0540861	0.855354	1.79028	0.937242	0	0	0.682475	1.41772	1.16066	0.974577	2.19471	3.9645
5054	scaffold_10	29414	30130	+	717	1.42017	4.84432	4.66687	3.42772	1.69401	1.66852	1.95388	2.79263	2.32268	2.28736	2.07982	3.03005	1.55895	1.18113	3.32183
145484	scaffold_10	34430	35636	+	1207	61.5115	48.5248	61.3126	52.9726	55.1892	64.4562	59.1362	40.92	44.4131	65.1902	61.8977	58.6537	49.6108	44.3712	80.5457
73591	scaffold_10	38153	38509	+	357	29.3908	10.0864	10.2449	8.92799	3.72121	2.51329	5.10143	36.5059	17.0205	11.3805	6.89223	9.96773	7.90203	7.02167	21.2277
112586	scaffold_10	39312	40215	-	904	0.391789	0.422998	0.516487	0.254875	0.671793	1.24066	0.891079	0.0777175	0.149369	1.27819	1.97951	1.9889	2.41405	1.49889	4.63065
112587	scaffold_10	40814	42986	-	2173	5.6639	5.17655	4.67334	7.38687	36.8384	23.2432	27.303	1.48725	1.53277	15.5064	28.4795	14.9796	12.8352	15.3863	9.23352
145625	scaffold_10	43482	43869	+	388	1.25514	1.06767	1.20336	0.692804	1.76086	0.481768	0.451331	1.35805	1.39205	0.96066	1.44126	0.579243	1.50901	1.04767	2.04618
73597	scaffold_10	45032	46021	-	990	0.268316	0.257502	0.23581	0.232734	0.996833	1.6238	1.02593	0.283865	0.136393	0.753003	2.07115	1.58911	1.39788	1.67663	5.39484
56283	scaffold_10	49591	51120	+	1530	0.028936	0.0416547	0.050861	0.0501975	1.2404	14.8319	6.27214	0.068879	0.117672	0.950112	2.11988	39.4652	10.8541	27.2548	41.7478
73602	scaffold_10	52160	53225	-	1066	7.51713	10.1337	6.93494	7.81711	7.65536	6.73355	4.50111	6.16228	6.88235	6.88828	9.65241	6.32494	7.33992	5.91061	9.07256
73606	scaffold_10	53756	54487	-	732	0.786254	1.91543	0.956771	1.4689	2.17782	2.09398	1.244	0.431905	1.41424	3.56442	3.51416	3.0703	2.47229	3.56333	5.91592
73608	scaffold_10	55292	56566	+	1275	172.436	167.127	137.142	95.4456	291.773	120.336	142.593	28.7639	29.83	24.1475	12.0175	18.5085	12.9414	13.5765	8.46278
145686	scaffold_10	57155	58286	-	1132	4.10652	4.92626	5.49946	4.64749	8.38258	12.1865	12.0044	5.05823	4.21469	15.838	19.4637	25.2806	17.4445	22.5932	53.3975
106233	scaffold_10	60382	60660	+	279	7.14067	7.19552	3.20752	6.33137	11.4277	27.0674	19.5829	6.92493	5.00108	13.3597	25.7892	30.4763	26.8996	29.7467	107.744
119094	scaffold_10	61739	64094	-	2356	3.83341	2.51573	2.46069	3.27616	1.93326	1.5392	3.38935	5.21855	4.64234	9.46079	5.91807	4.78555	3.81806	3.86771	16.1289
73613	scaffold_10	66319	68310	+	1992	45.7612	1.59969	10.3131	12.2799	3.60128	6.54992	8.79098	15.0953	9.91931	20.4331	9.50733	10.7559	8.89787	13.0262	7.30076
73614	scaffold_10	69192	69882	-	691	1.85802	4.65767	2.75908	4.00127	9.22817	4.97748	5.27123	8.99813	6.77426	12.6223	15.9697	11.3837	7.62585	11.2262	7.10253
112592	scaffold_10	74554	75405	-	852	0.467663	0.89763	1.64403	1.17187	1.82654	3.90526	3.20636	0.865838	1.16222	3.49987	3.71932	5.09987	2.68633	3.85664	5.92981
145829	scaffold_10	75559	76392	-	834	0.637009	0.99342	0.979715	1.2432	1.68391	1.83788	1.63778	0.758165	0.70159	1.43016	3.03967	2.56006	1.53171	1.62469	3.07216
5070	scaffold_10	80883	82061	-	1179	15.8463	20.8385	25.0151	29.8024	65.5463	68.3017	37.8156	20.499	26.0362	58.3606	83.2571	43.0493	56.974	74.9326	43.678
5071	scaffold_10	84208	85351	+	1144	9.17176	16.2393	18.9102	16.7837	12.9728	9.31362	8.93951	11.8527	11.8426	13.945	9.84158	9.98653	9.35193	13.6802	34.6676
32396	scaffold_10	85492	86635	-	1144	18.1887	30.2503	34.4532	27.9281	21.7983	27.6794	22.3794	15.4147	22.7803	13.8147	21.8014	40.9939	29.4981	29.0779	61.2282
145934	scaffold_10	87404	88433	+	1030	7.436	7.79631	15.3746	7.00914	5.85928	4.57334	3.06029	6.41177	5.76824	9.66219	8.4334	5.30954	8.37161	5.49232	27.5734
73625	scaffold_10	91207	92010	+	804	2.31272	2.17988	1.74218	1.86274	2.73814	1.95296	0.653419	0.480611	0.50384	2.68889	2.50393	0.885194	1.39026	1.68531	2.15445
73626	scaffold_10	92366	93276	-	911	1410.39	168.669	96.9086	74.7368	56.0387	44.2385	41.2898	6.43955	5.6818	23.5671	11.663	9.00465	11.3932	13.3491	12.5968
332819	scaffold_10	94884	95705	+	822	21.6513	8.95501	7.43146	4.06435	2.53966	1.72827	1.27822	1.06838	0.985614	1.76846	2.31304	1.45821	1.42456	1.64841	2.10728
145968	scaffold_10	96660	97904	+	1245	10.7035	6.32198	2.93768	3.57794	5.45718	7.1167	7.51101	0.620741	2.13299	7.75411	8.14486	9.56751	5.98536	5.27848	15.1305
106241	scaffold_10	99851	100234	+	384	0.691752	2.82146	1.41855	2.80008	4.54685	1.07093	2.00654	1.92108	6.79834	43.7771	3.39798	1.65828	1.66334	1.1468	0.0939769
332821	scaffold_10	101171	102379	+	1209	0.183094	0.527144	0.611468	0.635254	1.41277	2.69025	3.53419	0.406779	0.446747	1.69566	3.8545	9.26373	6.73591	4.59509	16.1482
73628	scaffold_10	103588	104061	+	474	1.02741	2.08405	1.88797	1.37726	3.04291	5.59989	7.38887	0.963434	0.854615	3.30273	8.10108	13.6713	9.88179	7.14658	13.9324
97536	scaffold_10	104849	106257	+	1409	26.4565	26.2345	39.1848	32.0782	37.8216	52.9336	38.3044	23.8593	28.4306	34.2843	52.4152	36.3677	55.2291	58.9503	68.102
146005	scaffold_10	106857	107540	+	684	0.323627	0.605638	0.511956	0.505278	0.388442	0.0546567	0.204814	0.924429	0.131607	0.76291	1.03557	0.821441	0.389086	0.346672	1.7938
146013	scaffold_10	107537	108347	+	811	0.928023	1.02159	0.767619	0.331452	0.468019	0.184391	0.302297	0.173259	0.388493	1.51668	0.873407	0.46187	0.328156	0.417692	1.11243
73641	scaffold_10	108394	109647	-	1254	4.16596	1.60092	0.651581	0.826818	5.44828	4.17379	11.7861	0.700325	0.969109	4.2505	19.9484	20.4613	15.62	9.99496	28.8927
332831	scaffold_10	110794	111566	-	773	7.96097	0.535907	1.3087	0.943883	0.147308	0.193455	0.317158	9.86137	1.39746	1.59124	0.626972	0.339203	0.688576	0.306758	1.12043
73643	scaffold_10	112311	112943	-	633	1.95833	1.05716	1.59814	0.667318	0.119925	0.0590604	0.055329	2.99673	0.213316	0.824377	0.0588952	0.177525	0.168173	0.160544	1.82431
73645	scaffold_10	113539	114153	+	615	8.06257	7.09857	5.88375	5.4948	8.70218	11.6107	26.481	3.54139	2.63472	36.4857	11.8813	108.231	11.5109	10.2451	46.8839
64808	scaffold_10	116510	118691	+	2182	30.1302	22.3441	16.7083	18.6374	39.1218	38.773	53.514	7.47	10.974	54.3901	64.9935	71.5164	66.7654	40.597	127.148
56519	scaffold_10	120621	122648	+	2028	2.55416	4.0068	4.20168	5.26406	9.24577	8.38771	14.0577	1.50698	2.6633	14.9058	18.5117	26.5972	14.8815	15.5176	45.8385
5081	scaffold_10	125992	128689	-	2698	10.666	20.8817	1.7594	1.75068	461.061	3992.18	6597.78	0.950469	1.35129	3.48145	84.2616	4934.9	740.284	725.797	65.1253
5082	scaffold_10	130971	132132	-	1162	1287.7	476.809	427.828	354.269	1009.7	886.113	1457.2	8.58557	11.9303	27.8109	51.5256	282.48	32.7973	30.4932	56.9257
73655	scaffold_10	133241	134823	+	1583	13.0048	12.9235	6.3414	8.95137	26.3033	26.923	31.3063	0.599156	0.597097	3.27292	6.90034	22.3847	6.55669	5.52097	24.0049
146211	scaffold_10	137103	138654	+	1552	259.243	35.0278	15.3178	13.188	37.7607	32.3266	54.1823	3.66674	1.91407	11.1677	38.5058	52.9283	41.9436	46.1195	231.427
73662	scaffold_10	140206	140988	-	783	0.113083	0.895337	0.54661	0.392349	2.13292	2.53054	8.67754	0.897275	0.344902	1.61852	3.23766	14.7343	8.0894	15.8342	353.728
73663	scaffold_10	142486	143730	-	1245	20.1625	23.4963	29.1893	26.1868	36.5539	42.2798	36.458	17.7758	15.7263	34.2199	37.7598	34.6596	32.6629	32.6504	57.0727
97553	scaffold_10	145534	146996	+	1463	172.791	56.2826	43.5096	52.4964	46.2585	61.3802	75.0977	7.65955	10.7986	37.2736	53.513	91.3271	42.1668	41.4231	52.0217
5088	scaffold_10	147600	149275	+	1676	1.53209	1.69216	1.30005	1.14562	29.9393	103.545	153.488	1.67677	1.69189	9.02929	55.2982	268.126	102.135	119.087	137.824
73669	scaffold_10	151821	152627	+	807	88.654	14.9655	28.6873	36.3074	143.5	106.55	123.515	30.6448	31.9028	221.609	407.963	151.223	470.666	276.665	173.683
73670	scaffold_10	152662	153310	+	649	0	0.0981999	0.35971	0.355018	1.63756	0.979274	1.29516	0.0541268	0.208057	1.55067	2.5275	2.36636	3.6086	3.3927	12.2885
146304	scaffold_10	153660	154152	+	493	0.179603	0.323183	0.157845	0.233678	1.77078	1.44081	1.5629	0.142508	0	1.81454	4.46158	1.89948	3.99472	2.81717	6.58791
5090	scaffold_10	155161	155580	-	420	0.31623	0.0758711	0.0926397	0.274294	0.903722	0.0890124	1.501	0	0.214332	1.24245	1.06516	2.76473	0.380192	0.725889	34.025
5091	scaffold_10	156679	157844	-	1166	0.645477	0.273292	0.233586	0.461077	0.325526	8.07982	27.6341	0.512162	0.42462	2.17376	1.82247	143.052	10.1341	20.4237	120.455
5092	scaffold_10	158325	159437	-	1113	0.0795546	0.343567	0.908918	0.72455	1.2959	0.571023	1.47897	0.0315618	0.2022	1.67447	3.01461	5.25013	0.478229	0.882632	2.30205
332839	scaffold_10	161721	164137	+	2417	0.128219	0.395522	0.547329	0.444862	1.33483	1.19101	1.28964	0.436015	0.391065	1.65009	2.60672	1.9217	1.43142	1.66781	3.35937
73673	scaffold_10	164439	165085	-	647	0.410561	2.70884	2.46562	1.89928	0.703981	0.924518	0.974372	2.60612	1.73917	1.90113	1.61338	2.0263	1.64534	0.994778	2.06371
146338	scaffold_10	166476	167872	+	1397	10.1411	14.0511	14.2879	17.3726	22.2521	18.7595	16.3709	15.0119	15.1429	20.5712	25.3519	12.3071	14.745	12.1726	18.7023
5095	scaffold_10	168688	169332	-	645	0	0.0988089	0.482588	0.476293	0.882705	1.04331	2.11769	0.0544625	0.488478	2.77385	4.45056	5.28473	2.55819	1.31298	8.3364
5096	scaffold_10	171807	174404	+	2598	0.289695	0.650073	1.0783	1.9511	28.4599	13.0517	21.2323	1.75777	2.33884	116.268	40.8394	15.8741	39.7665	19.5191	5.51447
5097	scaffold_10	174641	176279	-	1639	23.041	30.3883	30.1014	33.0123	55.2787	17.0617	67.2686	36.9501	39.8744	43.9369	61.7781	42.3027	21.7909	11.2847	11.119
73677	scaffold_10	177239	179688	+	2450	14.6008	15.3867	15.9129	15.3761	38.8704	43.7788	83.3125	15.8006	16.9751	30.5948	46.6846	65.5739	44.4933	52.2916	38.2523
5099	scaffold_10	179722	181377	-	1656	0.401016	0.461824	0.540398	1.13627	8.25138	3.49922	6.51399	0.912148	0.869753	6.79748	7.15897	3.18933	2.98919	2.65925	1.28571
56437	scaffold_10	182693	183439	-	747	4.14866	6.48408	7.13586	3.18724	3.20114	6.65627	5.25115	11.8975	8.3753	1.79632	5.63952	4.01153	9.12054	10.0672	14.5894
73681	scaffold_10	185897	186758	+	862	8.37165	17.9661	21.7112	17.775	10.5239	3.42625	7.80101	11.6958	17.0222	16.9937	11.461	15.0787	6.42181	5.81609	29.3051
5102	scaffold_10	188746	190231	-	1486	349.529	73.5317	77.8959	98.8713	13.0267	4.32722	28.4947	6.6427	7.02709	25.1083	13.9238	73.4786	3.68935	3.60176	4.49268
73685	scaffold_10	194271	194782	-	512	0.172938	0.995808	1.06391	0.67502	0.296534	0.073018	0.205214	1.85247	1.67028	1.6016	0.873766	1.24371	0.519794	0.132323	1.40965
73686	scaffold_10	196492	197107	-	616	1.14993	2.2244	1.07378	1.05977	0.801026	0.121381	0.227424	1.82485	1.16908	1.27069	0.423644	0.547271	0.604851	0.329949	1.64032
73687	scaffold_10	197545	198222	-	678	18.61	2.96099	10.5019	4.47447	1.11966	0.220562	0.258284	17.7196	4.31509	4.39807	0.714822	0.607721	0.392529	0.199851	1.75645
73691	scaffold_10	199167	199443	+	277	9.42981	3.68125	3.79254	2.63401	3.01458	3.77901	2.14944	21.5589	6.33711	2.96036	5.65267	5.67951	4.22741	3.54646	14.8517
5105	scaffold_10	201000	202273	-	1274	9.66064	24.087	28.7387	21.9134	14.8369	6.9547	8.13727	16.6818	18.124	18.2272	15.9189	10.4082	12.492	10.3432	22.2075
5106	scaffold_10	202728	203314	-	587	3.46937	5.4286	3.04906	3.33638	2.39248	2.42017	1.84961	1.43625	1.22684	3.36542	2.85797	2.74392	2.08555	1.90438	10.2052
73694	scaffold_10	203931	204210	+	280	0.790574	3.18659	1.3896	2.46864	0.271117	0.267037	0.250166	0.627291	0.482247	0.931841	0.665727	0.53511	1.14058	0	2.44877
73695	scaffold_10	204701	205125	+	425	0.312509	1.57455	1.73945	0.722845	0.357236	0.17593	0.247223	0.0826548	0.21181	1.14013	0.789473	0.528814	0.626199	0.557938	1.44348
146540	scaffold_10	207170	210220	+	3051	0.319235	0.553553	1.05848	0.855876	1.75413	0.600418	1.40047	0.667795	0.60485	3.54289	2.38274	1.1295	1.0293	0.899331	0.863441
5108	scaffold_10	211743	212636	+	894	0.297128	1.31883	1.56679	0.859086	1.91055	0.752722	2.23303	1.13951	0.906236	1.8345	3.41948	2.59774	2.08383	1.32619	3.35037
73698	scaffold_10	213911	214490	-	580	32.0591	22.0863	32.6028	24.6297	15.3134	11.4734	17.572	23.5602	21.884	42.8004	17.162	19.3747	17.1611	20.1497	40.1314
64831	scaffold_10	214506	215633	+	1128	0.588725	0.988746	0.862338	0.47661	1.00948	0.165715	0.496784	0.965405	0.558631	2.4783	1.02456	0.4649	0.188748	0.510525	1.37566
106267	scaffold_10	216051	216215	+	165	2.14653	6.37317	2.82972	4.65468	4.37073	0.906308	2.12262	6.38696	0.818359	6.77702	9.26369	2.27016	5.48398	2.25832	13.9974
106268	scaffold_10	217776	220033	+	2258	25.8221	42.4643	27.3464	38.6222	41.6713	22.8815	28.9431	23.2737	29.6012	57.2971	50.7698	22.8429	33.8738	32.2096	38.3406
146577	scaffold_10	220187	221240	-	1054	68.1724	46.7104	50.1309	51.8816	72.8157	166.034	98.5902	35.9615	39.1593	94.4572	74.6321	86.11	77.8709	84.6227	78.2344
146576	scaffold_10	221242	222709	+	1468	10.6157	15.4554	14.0474	16.5324	29.8118	22.3344	38.6497	12.4193	10.5779	37.1721	36.2141	43.3009	33.8288	34.3132	62.7346
64834	scaffold_10	222901	223264	+	364	9.24363	14.2696	12.3995	13.2927	39.8333	35.4338	55.0366	13.2214	8.77937	27.7504	42.2992	59.0679	40.9438	39.1794	28.5524
106270	scaffold_10	223774	224751	-	978	22.2266	16.8452	14.4416	18.376	21.5396	26.1467	36.0976	10.8115	12.334	24.0106	28.9707	47.2626	38.2058	37.4078	118.076
56348	scaffold_10	225648	227290	-	1643	260.917	598.896	169.867	230.243	1634.2	128.493	196.454	370.354	200.804	1209.23	1642.1	49.0165	110.633	79.6048	19.1308
85366	scaffold_10	230049	231849	-	1801	26.7206	39.9695	37.4612	34.1793	18.5461	20.3429	16.7435	23.6594	38.0621	17.364	14.7177	20.7151	27.042	20.5393	76.0615
146726	scaffold_10	232061	232780	+	720	12.2978	19.4736	14.7529	18.8272	13.7592	18.7965	14.4471	11.0264	16.066	9.1631	12.8411	14.5669	20.9951	17.549	54.6319
5116	scaffold_10	233399	236117	-	2719	28.1687	47.4062	37.7639	44.8272	22.2238	21.6969	22.4386	30.6064	42.3777	29.2404	19.4013	21.9732	23.9022	18.0898	23.7838
73707	scaffold_10	236512	238095	-	1584	277.316	257.844	351.48	343.598	349.61	263.939	177.659	303.048	318.449	427.258	274.592	97.1204	251.181	213.749	153.234
73709	scaffold_10	238473	239428	+	956	9.30826	12.233	16.0763	12.2916	9.36997	3.3631	4.94575	10.2519	9.69875	11.8527	10.997	3.6439	7.51635	5.56312	15.0237
29116	scaffold_10	239421	240276	+	856	23.6359	25.0906	21.7725	27.6345	32.5023	32.8868	31.7091	24.7868	24.5555	27.0408	35.2773	32.2066	30.9661	34.3497	34.19
73711	scaffold_10	240290	242242	-	1953	18.2257	24.2135	31.0194	31.5979	70.6069	69.9657	47.3074	28.3832	29.9143	88.0024	74.3323	44.6117	70.0426	68.4434	62.3071
73714	scaffold_10	243076	244459	+	1384	8.98878	8.58813	8.60264	7.5193	39.6293	191.761	89.5826	6.2439	7.1222	28.036	42.9913	107.366	109.146	171.895	74.7817
73715	scaffold_10	244516	245808	-	1293	253.717	363.857	278.77	457.25	1285.94	539.035	654.255	283.58	495.142	381.5	669.121	338.973	527.823	419.807	377.338
73717	scaffold_10	250008	252330	+	2323	38.9359	47.353	35.2071	40.0707	54.116	22.4665	33.7116	23.2727	22.9021	41.5899	37.8584	21.849	25.3189	22.6172	19.8378
5123	scaffold_10	253934	254279	+	346	6.78157	14.2752	6.85962	7.65803	6.69172	8.10373	11.6407	5.6855	7.02464	6.67909	4.84864	12.3416	13.6913	11.3569	28.9949
5124	scaffold_10	254345	254992	+	648	20.9063	20.5554	14.951	15.5856	15.288	19.558	26.5917	12.2515	13.6835	11.3892	18.1801	22.6596	25.4635	27.0789	51.9588
146974	scaffold_10	257395	258495	+	1101	13.4706	21.0992	18.1644	22.0083	35.026	26.2138	30.7607	21.2174	17.497	45.6018	44.9671	42.3908	40.4641	41.9666	101.149
64848	scaffold_10	258679	260533	-	1855	27.1361	24.8056	24.5408	20.0183	26.5797	28.1951	28.1697	31.3598	22.6626	26.3829	28.7192	36.8923	35.8672	34.4226	57.1558
146980	scaffold_10	262628	263834	-	1207	313.903	124.797	90.8729	82.9426	114.435	53.5225	73.0643	36.9327	35.0531	49.4099	57.6662	34.2302	45.4215	42.575	61.2016
5128	scaffold_10	265522	267905	+	2384	325.69	313.954	232.212	277.329	198.459	188.243	160.528	250.142	289.92	282.945	128.137	106.528	208.532	163.705	151.478
5129	scaffold_10	268365	269584	+	1220	111.043	112.079	107.988	120.806	98.0642	149.51	101.567	89.174	101.973	121.903	94.2713	77.2488	94.7613	85.881	45.0793
73722	scaffold_10	270519	270931	-	413	10.7196	9.79895	8.85573	3.62626	2.57331	3.62084	4.32491	2.04135	0.980841	1.71477	2.88858	4.98831	3.35085	2.78873	9.96109
73724	scaffold_10	272127	273511	+	1385	175.874	145.087	88.7736	125.157	184.465	557.701	249.993	27.4432	55.7341	48.3884	131.734	168.167	172.709	324.513	127.855
147111	scaffold_10	274521	274985	+	465	6.09337	5.68789	8.78583	2.72524	2.7753	1.28637	3.16339	2.94624	3.19424	3.44681	2.96642	3.62494	5.26546	6.55641	10.6321
5132	scaffold_10	275489	277800	-	2312	23.0169	32.2242	20.3463	29.432	48.5782	64.842	46.218	16.2119	22.5827	41.1912	54.2924	43.031	62.3666	65.2002	86.1127
5133	scaffold_10	278256	281203	+	2948	66.9188	93.4249	63.6291	76.0988	17.9739	18.2614	21.8242	55.731	70.2323	15.1345	10.3951	19.3133	26.4329	13.2833	51.4376
147128	scaffold_10	281347	283076	-	1730	51.8982	62.9581	57.5084	68.7225	101.319	72.1772	90.0887	54.1544	60.7241	99.5184	85.918	58.0269	75.0715	70.4322	53.9221
147168	scaffold_10	283373	284710	+	1338	150.717	78.9025	72.583	83.0589	102.947	70.0484	66.9578	67.2111	81.845	130.346	135.526	64.8371	67.3491	59.4202	42.5871
55906	scaffold_10	284740	285285	-	546	68.8408	88.4774	81.1666	79.7562	60.5494	68.1287	55.2931	78.0414	79.0555	76.1174	72.5813	58.7935	74.5762	81.9572	144.943
73728	scaffold_10	288573	290454	-	1882	32.6513	42.0589	31.404	32.1982	17.6471	18.4344	17.6977	28.8381	33.3388	13.8241	17.531	13.6535	19.7692	16.7574	49.0493
73732	scaffold_10	294816	296106	-	1291	282.299	661.778	327.182	419.884	646.639	5492.87	2324.48	617.888	686.616	756.819	941.749	1988.33	3354.74	3055.76	4726.71
112643	scaffold_10	297250	298765	-	1516	336.684	415.707	655.005	736.613	315.694	57.2369	53.0201	920.38	1205.52	1077.98	372.536	54.0122	125.94	60.3535	24.5897
147262	scaffold_10	299966	302052	+	2087	78.8074	92.9866	73.2124	100.594	500.925	498.816	380.607	129.909	125.195	121.447	408.408	196.316	323.085	367.299	212.373
73734	scaffold_10	302471	304309	+	1839	189.27	406.545	348.845	324.562	21.878	37.1616	20.4731	358.752	394.71	42.8474	14.3122	25.1144	43.8782	24.6831	109.066
5143	scaffold_10	304508	305611	-	1104	5.0528	10.3045	3.7358	4.13925	16.5371	23.9076	20.6206	7.28658	4.60697	8.94702	30.0204	43.7685	19.2369	20.374	278.433
147292	scaffold_10	305991	307101	+	1111	208.171	137.904	206.1	152.568	139.082	89.4082	79.4407	149.524	154.03	150.302	157.545	72.6227	118.862	107.448	130.641
73737	scaffold_10	308643	310272	-	1630	59.9711	65.7453	62.0152	61.8187	43.4286	83.853	63.3212	48.6408	62.4337	55.1787	40.2083	59.5187	89.8	70.7422	69.8496
106301	scaffold_10	310877	312406	+	1530	49.7411	43.7375	42.1638	46.8343	77.9469	202.833	310.929	50.3965	51.0993	64.2178	91.7154	338.417	201.566	211.397	87.3167
41739	scaffold_10	312859	313111	-	253	724.453	227.217	536.417	265.924	66.7611	58.516	48.728	697.845	404.91	156.461	60.5627	44.4162	96.145	92.2519	86.2953
5148	scaffold_10	313853	316211	+	2359	198.258	155.439	156.707	152.97	67.2401	55.3567	44.9557	320.324	199.386	103.146	56.245	32.6465	49.7747	50.5609	71.7765
73741	scaffold_10	316488	319431	-	2944	6.48142	10.5642	7.69186	9.9916	16.6961	39.9504	23.7097	4.85639	7.95009	13.066	13.7017	19.6068	21.6777	31.6656	6.32505
73742	scaffold_10	321206	322901	+	1696	59.3602	83.1218	64.7178	70.3945	30.5486	17.4141	21.4559	38.4423	65.763	38.6582	18.2667	8.6135	21.749	15.4194	20.9586
147517	scaffold_10	323125	324558	+	1434	83.2958	132.441	162.092	141.393	88.2736	3.9888	28.8686	138.676	154.678	155.697	51.3974	18.1542	5.15937	8.22066	10.2171
112655	scaffold_10	324710	326299	-	1590	13.226	16.454	14.3644	13.8389	18.0949	11.145	8.28223	6.91519	10.1343	18.543	12.5441	5.01792	10.1432	8.92676	13.7994
119165	scaffold_10	333753	336310	-	2558	3.37493	7.57406	4.76091	15.6427	31.383	22.3025	14.0887	2.91134	3.07924	37.2153	55.4401	6.80916	30.0052	26.5516	18.2975
73747	scaffold_10	337334	338753	-	1420	30.7411	35.995	36.47	37.2112	85.4017	65.7137	89.408	27.2368	32.7747	54.493	98.2162	40.9133	73.9929	78.6993	45.1597
73749	scaffold_10	338883	340932	+	2050	10.3662	17.2853	17.3096	18.957	18.9967	8.4983	27.9674	14.6168	17.1696	27.4007	13.8029	4.34875	13.7092	12.7072	12.3928
56366	scaffold_10	341417	342334	+	918	119.168	67.5501	61.8385	59.1913	91.6658	102.341	91.5641	40.1794	43.1956	86.9312	61.8908	109.558	48.0666	48.2661	31.4092
147875	scaffold_10	342514	343825	-	1312	151.983	127.561	173.013	133.233	58.1785	71.5505	46.849	105.626	120.518	99.9172	47.8795	38.0287	59.3123	50.0893	49.9224
56084	scaffold_10	346794	347817	-	1024	38.0896	43.1621	41.8344	44.4763	74.0223	70.2068	57.118	77.2548	60.3939	88.1245	77.0735	41.7741	67.0014	70.7931	46.589
73754	scaffold_10	348237	349857	+	1621	149.012	149.972	195.287	163.981	111.785	120.504	104.162	221.345	187.175	201.682	103.31	83.2342	139.717	129.021	113.471
64883	scaffold_10	350212	351497	+	1286	123.693	97.2826	108.708	115.024	123.698	185.85	132.713	85.3077	98.5594	106.111	127.236	98.0424	157.901	164.685	139.494
147746	scaffold_10	351692	352957	+	1266	91.237	103.098	114.267	102.433	70.0963	81.0308	68.94	109.935	120.061	62.2405	69.4081	70.3293	93.2942	85.7573	153.071
56507	scaffold_10	353078	354611	-	1534	36.2778	35.605	38.7819	30.065	29.8405	26.2233	30.8223	35.8611	30.427	36.1316	30.5002	28.9845	36.4677	33.124	58.0358
112667	scaffold_10	355346	357175	+	1830	465.099	435.5	443.58	427.784	283.47	209.398	282.693	335.965	371.884	373.469	273.86	182.417	243.593	230.663	150.718
85453	scaffold_10	357442	358531	+	1090	99.3483	138.602	194.329	124.751	12.6753	12.8962	9.86435	100.454	128.009	24.4843	8.51642	12.9212	23.7812	12.4	93.7272
35407	scaffold_10	358797	359473	-	677	175.061	121.862	177.302	150.428	97.6661	91.8892	67.8737	134.079	146.132	156.032	91.1918	59.9766	106.061	84.3618	98.0802
5167	scaffold_10	359930	360553	+	624	2297.97	1839.79	2644.79	2302.96	246.108	71.7748	100.973	2203.57	2312.88	775.16	134.007	104.509	211.116	155.422	602.956
73761	scaffold_10	361606	363028	+	1423	682.345	830.662	947.671	905.651	107.681	26.3247	21.5604	1194.29	1002.71	1018.04	43.123	20.9005	22.1436	18.7109	28.2763
112672	scaffold_10	365676	366788	+	1113	2.1082	3.12074	1.2585	0.793554	1.1936	11.3197	2.07685	0.504989	0.36396	1.47353	1.23934	65.8959	11.8123	58.7102	234.874
148432	scaffold_10	366948	368431	-	1484	79.9524	88.6189	95.0431	89.1196	43.5066	52.0723	39.8378	84.3884	89.8981	80.3744	40.1195	40.5119	47.6316	45.1055	110.912
5171	scaffold_10	370267	370746	-	480	2.21361	8.43118	4.94464	5.52016	7.67034	6.23087	2.91861	3.51283	2.34426	13.7446	7.84448	2.88736	6.87514	5.29294	5.86416
5172	scaffold_10	373129	377347	+	4219	15.1002	10.7327	13.0679	25.8586	70.7667	33.4509	51.2606	8.576	9.88955	67.453	66.0166	34.3236	42.5916	28.961	22.4956
5173	scaffold_10	386815	387261	+	447	1.18851	0.712883	0.609308	0.343634	0.679308	0	0.0783518	0.0785868	0.100693	0.250159	0.500412	0	0.238152	0.378913	0.645855
73771	scaffold_10	390100	393150	-	3051	26.7868	42.1118	38.2583	37.8096	41.0167	31.9324	37.8472	22.1984	35.937	53.3021	45.5653	49.0474	49.6854	44.9221	102.69
5175	scaffold_10	394293	394796	-	504	2052.15	1858.84	2789.77	1927.6	187.899	93.463	40.4435	1828.55	1945.69	750.428	103.927	36.5658	135.074	79.4445	564.434
46573	scaffold_10	395297	395749	+	453	291.629	284.331	279.49	227.948	81.4427	65.0321	62.3924	208.443	250.286	122.6	69.7881	48.3725	86.244	75.8257	161.078
5177	scaffold_10	396064	397284	-	1221	58.5219	60.4173	62.4578	64.5051	83.9329	99.5714	77.9633	41.8317	52.5666	98.0531	102.224	70.2523	83.2188	86.9481	51.6628
5178	scaffold_10	397762	400042	+	2281	61.5074	65.3104	53.5271	67.7954	117.863	172.028	150.058	53.501	59.079	83.5511	155.088	136.316	138.656	159.469	97.5507
5179	scaffold_10	400502	401146	+	645	60.1964	42.8831	53.8689	42.7473	58.9059	85.957	105.884	37.0345	35.7286	54.8413	55.4875	120.039	86.5659	80.6168	222.565
73776	scaffold_10	401501	402601	-	1101	67.1119	70.7648	87.1116	74.291	37.1979	34.6688	33.56	61.7058	67.6577	60.3284	42.2582	31.3338	36.7899	33.2595	58.0475
148715	scaffold_10	403446	406239	-	2794	9.33296	11.3025	9.20495	13.1257	87.8402	43.8881	37.8437	8.73807	8.61854	51.6948	74.935	25.3114	42.673	45.1624	35.7384
73781	scaffold_10	409565	409865	-	301	26.1809	47.9576	55.196	39.039	54.0972	58.8724	45.6117	34.3114	36.6358	39.7503	57.2215	47.0399	57.2941	51.0936	85.2423
5182	scaffold_10	410663	411545	-	883	29.9326	34.6086	46.1352	37.2269	23.857	30.0606	23.9967	34.5316	36.1403	35.2896	23.7701	28.9311	28.6931	22.0973	70.4578
73782	scaffold_10	412987	415967	+	2981	59.3909	75.1803	55.5111	75.4496	77.1732	17.5953	13.0764	39.2645	46.58	73.8971	39.1941	14.5006	12.3738	15.3522	62.8044
5184	scaffold_10	419195	420511	+	1317	82.8968	94.6056	79.7377	74.5279	115.512	1054.05	883.267	92.9553	89.6093	157.33	137.007	1932.33	1333.06	2628.32	173.613
148853	scaffold_10	421002	422862	-	1861	95.586	154.792	163.559	113.8	65.2865	57.1526	45.7881	110.878	127.943	109.678	66.929	43.818	76.2509	63.2536	128.331
55903	scaffold_10	423091	423849	+	759	287.098	260.427	277.538	255.755	58.9598	84.4246	54.496	195.08	249.006	84.1726	46.6623	40.1227	63.9564	54.1372	120.1
5187	scaffold_10	424101	425135	+	1035	55.7786	44.2735	58.2314	51.5725	50.6818	26.7656	35.6324	42.2218	37.9647	69.0372	41.459	30.6538	40.473	37.2787	51.4285
5188	scaffold_10	425275	425837	-	563	429.039	189.667	299.106	217.379	385.496	238.322	332.877	212.704	191.871	323.877	286.79	299.728	292.039	239.771	152.297
5189	scaffold_10	426491	431095	-	4605	15.8726	27.7209	26.6573	29.6452	21.4056	20.9373	14.3972	20.9778	28.599	40.0742	22.9756	25.8096	20.5048	26.3054	17.303
55964	scaffold_10	431581	433163	+	1583	10.4597	16.9495	19.9828	15.7923	18.3667	23.8765	15.3324	14.8458	22.4053	22.4631	16.8623	19.7345	26.4621	25.2082	45.0462
149190	scaffold_10	433224	435342	-	2119	590.957	372.405	306.55	320.42	144.678	65.8961	81.8642	373.116	419.361	151.487	290.258	80.9433	142.123	94.7024	98.8096
149225	scaffold_10	435903	437988	+	2086	39.8577	22.9141	31.2426	26.6194	23.5635	14.0687	9.13358	31.4572	26.2808	34.3789	22.1432	11.6	10.0279	11.7246	35.7757
5193	scaffold_10	438457	439856	+	1400	36.5878	52.4649	31.4604	44.4356	102.374	93.4096	94.788	35.4294	35.3005	97.2575	112.455	125.109	75.9244	78.7347	59.4406
73792	scaffold_10	442967	444333	+	1367	29.504	121.426	52.2293	70.2007	66.9442	3.82877	10.4532	17.0887	38.1282	68.3304	42.8714	5.26107	2.1026	1.85853	2.66628
106342	scaffold_10	444709	446520	+	1812	27.2914	52.9867	48.3567	49.9723	30.6458	31.9177	28.1423	35.2058	47.8166	39.3924	24.8744	40.4758	31.2547	29.762	53.4336
149250	scaffold_10	446576	447223	-	648	58.8929	38.3571	53.2592	50.1941	42.2909	47.5969	33.564	37.9472	37.3692	69.888	52.6417	31.735	44.6843	41.4025	58.3631
73794	scaffold_10	447300	450332	-	3033	17.9541	36.0999	27.2476	35.9829	29.5216	6.33564	7.35569	15.3578	24.0111	38.7238	13.1398	6.54552	4.91379	7.148	13.9684
73797	scaffold_10	453231	454318	+	1088	12.126	4.92046	4.89935	4.83544	6.07022	6.56303	5.37581	1.61435	1.73751	3.97403	3.73492	1.75583	2.39717	2.89555	0.862376
73798	scaffold_10	454654	456506	+	1853	6.64202	8.09974	7.53816	8.04082	21.9585	19.7518	17.4644	4.2844	6.63122	19.6124	23.821	10.0669	13.8166	19.4876	18.7739
149291	scaffold_10	456661	458160	+	1500	152.444	111.106	148.553	134.916	172.043	109.564	77.845	108.523	121.046	200.333	152.925	38.032	106.986	108.987	59.64
5202	scaffold_10	458177	458744	-	568	121.359	98.4588	120.973	107.361	53.7937	74.0464	47.6637	73.9055	81.3028	103.749	44.5005	57.5055	49.4785	48.3074	40.5345
149323	scaffold_10	458998	462347	+	3350	18.0525	29.8017	19.1175	28.1532	34.6592	29.4283	28.9804	21.6537	23.8081	39.9551	33.1965	27.5286	29.9342	26.4628	28.6219
56322	scaffold_10	462547	463551	-	1005	205.81	159.488	132.754	150.051	136.19	122.497	89.9105	117.129	132.521	85.6737	66.3633	53.0371	75.6828	56.9299	101.439
106351	scaffold_10	464120	464874	-	755	109.713	53.9398	139.659	70.6479	59.6241	53.4287	102.379	80.6788	66.8886	57.7618	70.5617	100.218	84.5286	69.8135	153.526
5206	scaffold_10	467491	472874	-	5384	41.0981	56.6471	48.3395	84.6123	164.649	43.2596	26.2089	35.1413	38.4305	165.779	121.079	4.04215	50.7949	39.7513	5.20126
5207	scaffold_10	474141	476648	-	2508	25.949	35.3091	36.8919	38.4164	31.9784	24.3868	28.1108	28.3912	33.7393	39.1611	34.2037	29.8258	34.0415	31.268	38.6915
149591	scaffold_10	477712	478162	-	451	5.59537	13.7073	12.8545	9.11069	3.95554	2.90129	3.72753	11.1382	6.08779	7.35555	5.62104	5.89689	5.19287	4.65685	13.6827
5208	scaffold_10	478271	478606	+	336	10.4092	15.8381	12.6222	9.14312	4.63158	2.67037	3.02284	7.84114	7.09975	6.3232	4.54913	7.24628	5.8613	5.94825	15.4659
97767	scaffold_10	478902	481329	-	2428	76.0175	115.481	89.163	104.275	214.106	115.343	76.5809	107.541	98.4171	165.628	178.511	38.9541	105.752	87.575	56.4196
5210	scaffold_10	482965	484533	-	1569	0.310385	0.304645	0.446371	0.513973	3.41099	10.1743	4.57602	0.22389	0.516364	2.09055	4.32447	3.7959	5.83494	15.221	22.2181
73812	scaffold_10	486259	489345	+	3087	14.3702	19.6026	14.5199	18.336	41.5958	39.662	65.6218	17.456	19.494	44.5545	50.9998	67.004	52.0372	53.8244	48.5955
149732	scaffold_10	489473	492949	+	3477	2.6739	5.26974	2.8871	4.39564	12.9796	32.3425	26.3103	2.86927	5.1521	9.02628	16.051	37.0806	28.2438	35.8915	41.2973
97776	scaffold_10	493985	497664	+	3680	5.14904	6.63295	5.42395	7.76371	16.8225	18.1948	17.6925	4.32422	4.31751	13.1065	16.8877	17.0086	11.8893	13.7985	26.2514
106361	scaffold_10	498100	499730	-	1631	227.387	138.561	103.2	149.084	385.591	5.34074	540.703	176.288	215.666	182.323	1018.9	584.257	8.41971	4.38233	3.45162
73816	scaffold_10	501277	503075	-	1799	61.1787	65.7864	54.6971	64.0375	69.3088	81.2957	65.9777	54.8111	61.3223	74.5265	78.6645	46.6399	62.8131	61.7052	97.9708
149679	scaffold_10	503566	505180	+	1615	16.2011	13.5948	13.7807	15.6933	25.5001	78.59	53.153	11.7022	17.5022	27.9725	35.8033	58.0304	46.9979	58.6045	67.5488
106364	scaffold_10	506492	507306	-	815	7.44207	8.21084	7.30433	5.79551	19.6535	27.5687	23.1626	7.58599	6.18538	14.635	26.1194	25.0944	30.8912	26.3933	58.5364
5216	scaffold_10	508066	509747	+	1682	22.4256	32.2448	26.8336	39.7025	70.9707	119.157	54.1799	25.6884	30.2652	83.9432	69.1311	17.2368	71.8658	77.7187	25.3811
73820	scaffold_10	510502	512341	-	1840	9.26346	13.6642	12.7088	14.0039	32.8817	46.3048	25.6774	4.83014	7.80332	41.0212	38.4558	17.772	25.7456	33.9669	15.1997
5219	scaffold_10	514269	518440	-	4172	4.20225	9.24202	12.982	39.4688	187.262	70.2272	67.8387	8.76523	10.508	111.553	133.61	21.6019	65.6916	57.8032	14.5577
5220	scaffold_10	520144	522896	-	2753	3.3771	6.08843	2.69944	4.00331	7.95525	6.32819	6.53903	2.89652	2.4851	8.05587	10.0616	7.0888	7.75299	6.93984	12.4136
5221	scaffold_10	524958	525699	+	742	90.6923	58.5782	72.8358	71.6786	66.0399	8.86765	28.6511	61.9243	66.6047	85.8499	40.848	20.6472	8.75159	7.94369	31.3695
106373	scaffold_10	528552	529923	-	1372	87.0922	27.1975	22.035	26.6457	111.822	208.997	154.848	22.352	25.5558	45.4782	197.952	374.277	114.213	188.015	331.255
149936	scaffold_10	530483	530884	-	402	13.9865	17.3598	14.5182	7.35544	1.88837	8.83481	5.83721	6.90332	5.59822	5.84139	6.95535	15.654	7.81191	10.7017	42.6403
73831	scaffold_10	532794	534000	+	1207	7.73937	14.7053	11.7661	16.6394	28.4279	16.478	11.7518	10.5938	12.6415	24.2418	26.1922	7.26189	21.7847	23.1539	22.1247
5224	scaffold_10	534112	536216	-	2105	21.4736	40.6914	26.6538	39.6599	36.9285	16.7479	14.0592	21.3607	29.3151	33.7322	19.3399	14.3781	9.48223	11.0073	15.8063
55959	scaffold_10	536790	538250	-	1461	498.357	688.966	622.166	699.657	177.727	81.7306	97.9501	692.347	741.505	355.082	114.266	33.9196	113.485	86.7622	85.5865
149972	scaffold_10	538886	539810	+	925	115.395	133.871	158.663	130.854	46.8196	44.8218	39.3775	127.715	150.114	58.1066	41.1095	42.2766	67.8427	58.4478	99.8735
38946	scaffold_10	540024	541007	-	984	79.9058	54.5994	51.3642	54.7918	43.2023	48.8971	45.6299	40.6617	42.8141	55.6074	35.7652	63.9522	34.2405	32.8076	52.6271
73833	scaffold_10	541257	542946	+	1690	43.0933	39.2572	33.7515	35.4017	15.5643	11.6801	12.5794	27.6453	30.042	18.3501	9.50768	13.2321	11.8107	8.79943	13.7302
5229	scaffold_10	543452	544788	+	1337	785.673	980.096	715.722	782.527	532.978	534.606	522.284	685.409	723.354	581.881	487.075	292.349	347.229	400.696	141.514
150045	scaffold_10	544837	546507	-	1671	30.4686	36.004	45.1024	31.0472	28.03	29.3757	28.966	38.8282	36.498	38.099	25.0323	24.5235	32.9045	29.7596	47.8138
150086	scaffold_10	547897	549225	+	1329	54.2992	50.5922	34.4586	45.4514	67.9158	78.4274	58.214	39.7539	40.3699	49.3336	64.5189	47.0687	63.5198	62.9322	67.6124
5232	scaffold_10	549342	550562	-	1221	228.032	290.812	284.119	251.982	74.9179	66.6871	58.9171	247.337	311.161	96.8931	55.8447	46.8451	82.5213	64.032	93.7792
73838	scaffold_10	550798	554869	+	4072	105.418	201.642	114.853	151.369	43.9779	47.5945	50.3244	171.958	217.93	41.585	31.7417	54.6503	57.0307	42.6846	58.4643
150147	scaffold_10	555162	555911	+	750	1140.63	982.871	1666.02	1081.07	87.8056	48.202	19.613	1017.6	1108.86	404.493	39.1199	17.5302	66.0723	36.7655	342.731
5235	scaffold_10	556527	557943	-	1417	306.906	421.205	271.592	351.843	174.379	139.726	166.91	365.389	382.281	167.85	151.122	210.049	241.38	205.185	351.143
5236	scaffold_10	558852	561912	-	3061	24.7612	18.4782	16.1304	19.809	37.1255	32.9517	19.7142	21.7242	13.9102	47.624	40.6787	20.6807	28.0132	27.6443	49.9749
5237	scaffold_10	562320	565697	-	3378	42.4897	59.2886	48.7222	56.0556	32.5292	26.3179	30.6065	48.1792	51.6453	51.5188	29.2904	28.742	26.1092	25.9827	26.0985
73845	scaffold_10	566350	568605	+	2256	39.2484	52.0504	52.6716	47.4227	28.7869	25.9178	23.3333	39.1301	47.1445	41.8007	25.9279	20.7877	30.1289	22.8084	44.613
73846	scaffold_10	569170	571258	+	2089	58.641	106.504	99.2553	114.762	133.492	30.8531	38.544	118.72	136.257	116.192	82.9312	15.582	54.4754	40.2314	59.4427
5240	scaffold_10	571290	572405	-	1116	20.1526	17.8175	19.8378	21.1275	24.1138	26.1964	24.6983	16.2736	16.4148	24.7155	26.2568	21.9174	35.1984	28.1379	30.0726
5241	scaffold_10	572684	575307	+	2624	33.4741	61.3758	48.191	52.3625	13.4814	17.9232	16.4305	38.8232	54.9414	13.3668	10.0021	15.2172	24.8284	13.0903	42.4271
38491	scaffold_10	575506	576006	-	501	132.993	60.7423	112.532	84.6971	95.9136	95.5897	92.6963	70.3267	67.0205	144.705	117.869	55.1024	112.722	91.7527	77.5045
73848	scaffold_10	576147	577034	-	888	39.3863	32.2965	55.8655	33.1253	15.9434	21.808	10.6095	18.3949	25.394	20.6096	15.1978	5.69458	23.077	14.9537	27.3905
5244	scaffold_10	577502	577821	-	320	293.718	124.177	278.805	179.525	113.157	78.3921	250.635	157.858	158.8	170.76	122.56	95.9853	226.048	172.021	334.031
73852	scaffold_10	577820	579332	-	1513	20.3658	20.1979	28.2621	24.0102	18.5141	16.6541	19.3288	22.3354	20.5861	29.6859	18.4063	15.0772	21.8114	20.4189	29.6711
73853	scaffold_10	579421	580499	+	1079	28.1881	25.6935	38.2596	26.1227	12.8045	14.4482	12.3344	20.7058	28.2823	21.4522	12.6457	12.8793	18.4987	13.8764	31.7058
5246	scaffold_10	580604	581643	+	1040	38.4401	39.9243	46.5033	37.3672	21.9709	26.8886	40.5798	34.9256	35.272	30.464	22.2609	62.3815	40.4832	35.0148	57.9476
73854	scaffold_10	582423	583198	-	776	30.1233	25.8705	31.3375	24.9904	22.2064	16.8619	22.5214	18.9675	25.463	27.4269	27.1438	32.6307	32.7181	24.664	64.1756
150490	scaffold_10	583323	584488	+	1166	21.9462	24.6236	31.2671	25.5898	22.4938	22.2195	20.9359	16.9917	19.9185	33.5335	21.5819	21.588	21.592	16.1239	33.0231
73856	scaffold_10	584454	585647	-	1194	43.271	28.77	36.3017	34.8633	37.5431	47.937	45.0844	15.1811	40.7877	31.4047	35.5322	62.0217	33.4786	32.9386	51.8337
5250	scaffold_10	587071	588375	-	1305	14.5878	56.8702	45.6171	78.4207	34.4952	4.81281	10.0373	23.2843	27.0058	64.0078	35.1096	7.63505	3.46689	3.45238	0.884895
56539	scaffold_10	590469	591235	+	767	34.9213	24.1383	33.6836	32.7937	54.089	70.7248	44.5668	21.251	24.236	86.745	64.3055	39.4112	61.9708	53.44	64.4581
5252	scaffold_10	591307	592278	-	972	15.9872	23.6371	18.7738	22.1241	12.8474	3.92314	3.2429	10.1915	14.4476	17.9849	7.28738	2.15806	3.99749	4.14722	8.46488
106399	scaffold_10	592508	594894	+	2387	12.3895	24.0296	17.4413	22.1205	12.6733	7.86233	5.66359	11.0521	14.9907	19.2848	6.71583	6.18279	4.28134	4.81088	7.95217
29240	scaffold_10	594902	595896	-	995	24.0271	12.8744	15.1724	10.9607	18.8447	33.0643	66.5266	10.0972	10.2685	41.2819	24.1669	60.9111	28.352	27.6446	72.8271
85639	scaffold_10	596053	597974	-	1922	175.891	225.631	159.582	169.548	83.3183	91.6735	58.4936	172.973	204.534	131.524	79.1196	26.5439	75.714	72.896	46.1322
73864	scaffold_10	598814	599932	-	1119	562.086	541.179	478.518	481.061	212.508	400.279	464.755	323.814	390.808	261.448	198.297	244.462	335.011	345.045	162.182
73865	scaffold_10	600318	601016	+	699	8.61375	11.9896	12.3573	9.06464	1.79193	0.855742	2.50524	6.53316	5.79524	3.5194	2.13337	1.7148	2.28442	0.920774	1.85856
5257	scaffold_10	605229	607015	-	1787	20.8354	22.8428	21.8603	22.757	20.1145	15.1675	9.38788	15.2544	16.4725	27.0322	14.3114	10.8789	9.59097	12.3216	29.2413
73870	scaffold_10	607300	608057	+	758	32.1236	18.2871	26.1787	17.8327	40.7605	45.8191	45.3269	10.7053	10.0351	40.9125	49.724	37.5071	35.5314	54.0299	125.972
85650	scaffold_10	608266	609769	-	1504	2.47265	3.49592	2.53527	2.09368	20.9466	31.4443	24.1716	1.84517	2.2445	8.52535	22.0363	24.6065	20.0663	22.6583	44.749
64976	scaffold_10	610141	610528	-	388	0.570517	0.5749	0.20056	0	5.28258	5.10674	4.51331	0.362147	0	1.05673	5.28463	6.75783	4.25267	3.23033	7.62666
150684	scaffold_10	611935	613928	+	1994	10.8127	30.2518	12.6053	15.0022	24.5936	31.9293	24.3442	9.00229	8.8936	18.3377	34.1771	53.1621	26.9605	28.4046	61.026
73873	scaffold_10	614124	614315	-	192	0.691752	0.331936	0	0.400012	84.0179	39.5271	29.9157	0.36592	0	10.4832	101.551	16.973	49.623	49.0479	66.1597
119262	scaffold_10	615121	616258	+	1138	2.17859	0.33602	0.82057	0.53991	17.644	22.4705	14.6802	0.123474	0.158206	6.45246	21.7853	10.5987	18.4283	23.1289	10.6232
5262	scaffold_10	616674	617585	-	912	18.3011	10.6569	10.7937	10.1477	21.4753	17.9547	22.8112	6.27841	6.81068	11.321	22.7281	23.5753	18.0341	16.9745	19.0328
106411	scaffold_10	619529	620070	+	542	5.47276	8.46621	6.60442	7.01423	14.2161	4.00063	10.1451	5.63867	5.39784	10.5219	12.381	8.50055	10.3115	6.31246	12.7836
29250	scaffold_10	623219	624816	+	1598	25.7654	39.0048	31.0198	35.0849	66.0317	65.389	60.7318	25.8296	31.5462	58.5695	71.4819	83.7524	62.4533	62.3017	96.9474
97886	scaffold_10	627092	629087	-	1996	38.3721	38.4913	46.2577	43.461	92.4948	58.7187	73.2927	33.3684	32.6523	61.9048	96.1715	60.2025	89.5204	82.8881	47.9836
150885	scaffold_10	629465	632817	-	3353	30.7515	49.2196	48.2616	47.6321	36.9036	26.2912	20.922	54.6987	47.4931	61.6743	31.31	16.1874	30.5265	28.7931	35.3014
73882	scaffold_10	633118	635031	-	1914	53.27	91.8683	118.19	97.7483	20.7233	8.96542	9.78968	112.194	140.038	138.267	17.7054	9.74604	19.0493	15.2738	33.5606
73883	scaffold_10	635362	637248	-	1887	34.1836	47.7059	57.363	46.3988	45.0166	22.8432	27.9518	32.9688	37.4008	43.4563	43.0891	26.0437	35.5128	30.5537	39.2808
73884	scaffold_10	637248	639001	-	1754	61.6377	57.1187	83.2521	76.5833	109.584	55.2892	85.8809	67.673	67.7455	120.81	111.566	55.5459	84.5743	83.2192	54.1924
73886	scaffold_10	639094	644071	+	4978	7.60399	11.0807	11.5366	12.9135	31.5896	22.5903	24.9342	10.6839	11.9712	28.1761	39.3252	27.1188	29.2224	25.7361	24.5535
5271	scaffold_10	644488	646302	+	1815	52.2972	56.9372	59.2527	62.5632	30.6788	3.46045	4.63118	41.4185	43.0506	52.3063	12.0983	3.57035	2.99126	3.52746	10.4185
5272	scaffold_10	646611	647912	-	1302	54.8471	54.4803	53.1931	53.9444	58.5962	43.0131	55.4939	44.6253	44.5257	65.8157	56.551	53.2233	53.186	47.0137	68.2662
73889	scaffold_10	648140	649540	+	1401	50.7186	59.9788	92.5921	63.4537	23.2994	18.5992	20.774	58.7478	66.2456	38.6571	19.4253	19.2235	26.8604	24.3241	41.0842
5274	scaffold_10	650459	651623	+	1165	123.088	138.623	130.252	152.352	161.241	106.732	110.451	137.95	135.106	215.035	150.595	71.5072	112.804	131.283	102.562
151121	scaffold_10	651665	653761	+	2097	78.3894	85.8722	131.625	92.8439	45.3232	13.6206	31.2821	85.7017	87.7228	91.3266	37.2985	21.7565	38.5559	31.0317	52.4356
151019	scaffold_10	653762	654669	-	908	78.2564	93.8429	95.8576	88.8555	25.5829	18.1162	26.306	80.0445	92.0022	30.1309	23.1157	22.2353	40.4478	27.3834	69.273
73891	scaffold_10	654776	655494	+	719	89.0369	87.9746	112.018	83.425	38.8538	34.2654	36.0462	76.0706	86.952	55.5735	40.8584	19.7447	51.1541	43.4389	75.788
5277	scaffold_10	655591	657884	-	2294	27.6556	28.796	31.1066	31.4206	40.703	28.1774	28.5346	30.4119	33.6886	57.1941	44.7401	33.5878	45.4308	42.026	136.971
106427	scaffold_10	659651	661042	+	1392	71.815	79.5044	102.778	88.5819	110.161	82.8813	133.325	107.252	117.924	168.856	116.395	152.764	117.428	115.204	247.736
73897	scaffold_10	661663	663825	+	2163	28.0206	40.9557	36.5702	43.2656	43.4664	25.3037	21.6811	31.1331	38.122	73.5995	37.2807	7.2387	26.3059	27.3911	27.7452
5279	scaffold_10	664593	666088	-	1496	18.94	28.969	24.1359	25.6435	30.7761	6.67236	7.77254	18.1981	18.5033	35.9282	14.9023	6.86057	4.90997	7.20066	9.55247
73900	scaffold_10	666318	668979	+	2662	20.2235	30.0822	28.2534	28.433	22.4145	19.6897	17.63	15.2548	20.2899	25.2318	17.9821	16.7307	23.0943	16.123	32.8743
106431	scaffold_10	669626	669865	-	240	1.29127	4.64711	0.972717	1.60005	4.27009	2.95966	2.18895	2.04915	1.31278	4.6592	6.83479	4.83828	6.20981	4.23435	10.0743
73903	scaffold_10	670023	671047	-	1025	67.0345	65.4727	76.8304	69.4217	78.3567	34.7227	48.2125	61.1404	73.0694	101.057	64.1955	46.5937	26.3278	34.7341	93.4392
73905	scaffold_10	671501	674051	-	2551	51.1794	83.6307	82.7896	87.3245	63.0126	36.3154	49.6037	80.8185	90.6899	90.6636	55.6214	43.4633	50.8483	41.5103	52.8929
73908	scaffold_10	673986	675650	-	1665	117.474	96.7842	143.109	114.189	84.2334	80.9901	67.1437	97.7263	114.214	157.512	90.8171	61.6646	83.5966	69.7231	96.7308
73909	scaffold_10	675863	677862	+	2000	236.347	227.857	251.272	211.129	125.616	75.2377	128.535	199.845	220.615	163.37	131.657	104.207	117.365	128.335	178.126
55904	scaffold_10	679666	680540	+	875	398.955	398.997	459.923	474.901	464.889	290.579	507.897	468.953	506.887	766.985	509.531	427.06	456.9	454.193	424.879
73914	scaffold_10	681044	681862	+	819	47.6777	31.4379	29.4072	28.836	83.4669	75.0443	60.1254	20.3736	24.6207	49.3341	81.1162	69.7015	74.3487	65.392	102.225
151752	scaffold_10	683498	683982	+	485	1.00411	2.56241	0.561568	1.4252	1.87825	1.61874	0.866555	1.59345	1.76327	4.53432	4.38144	3.32099	4.17036	2.37473	18.676
151753	scaffold_10	683983	684798	+	816	13.4553	29.3666	15.7828	29.742	90.1928	37.2936	35.4525	5.16593	7.61194	112.552	96.08	30.113	62.4242	45.7061	70.8917
112780	scaffold_10	686443	689128	+	2686	16.2353	25.1154	18.6866	22.4316	28.4884	22.8264	22.2318	27.6475	23.7784	31.8477	28.3006	22.3826	25.2263	23.7729	24.4925
5288	scaffold_10	690094	692449	+	2356	376.952	255.238	220.257	246.771	270.479	82.5616	100.179	205.313	228.889	254.903	286.489	52.5298	116.44	104.457	58.9403
112782	scaffold_10	692722	694103	-	1382	65.0307	103.414	97.3843	88.3337	78.412	65.0048	73.1383	69.2907	84.9062	73.3066	72.3763	65.9169	75.1031	61.156	86.5621
5290	scaffold_10	694429	697339	+	2911	32.2726	53.6936	49.7218	58.2151	33.2623	19.0201	19.178	50.6229	50.3905	56.89	28.5849	16.2647	22.1611	18.7702	13.6489
5291	scaffold_10	697764	699572	-	1809	31.0811	50.7493	35.6824	48.2933	48.9089	32.198	23.4844	45.1095	44.7858	52.6858	38.2287	12.6723	29.747	28.7814	28.0478
5292	scaffold_10	700459	701553	-	1095	98.4499	172.861	125.218	158.935	221.499	75.6581	98.9607	204.001	229.2	166.557	163.524	48.5753	126.335	96.4581	102.988
73926	scaffold_10	702446	705818	+	3373	16.9581	25.8007	18.8603	26.2763	49.997	44.5342	50.7645	31.7227	34.0809	40.2462	51.3286	79.3019	55.3415	44.1286	111.46
106448	scaffold_10	705995	707199	+	1205	51.3263	50.7738	50.888	47.2605	44.5081	39.65	46.4749	40.4631	44.6362	46.2131	38.9204	50.2959	42.1398	40.7341	73.6716
36445	scaffold_10	707268	708008	-	741	22.8829	20.3408	23.9963	20.7812	28.2752	19.1719	24.7668	21.2856	20.6522	36.1167	30.1868	18.8552	28.086	26.1033	20.4542
5296	scaffold_10	708668	710571	-	1904	18.811	22.912	15.2242	21.1569	24.56	21.2452	20.6939	22.6194	20.0463	26.4087	26.5116	20.7158	20.5472	20.8871	32.5997
73929	scaffold_10	710776	712269	-	1494	26.2847	29.7756	34.9761	29.4049	31.4016	38.0859	30.827	26.8988	28.8315	41.2654	33.1633	28.1309	27.6466	30.5644	28.2127
152011	scaffold_10	712960	713892	-	933	63.49	78.2814	60.7609	67.7473	113.462	91.72	142.308	70.3695	79.5027	75.3063	131.981	138.75	117.464	111.21	80.5675
5299	scaffold_10	714153	717448	-	3296	37.5292	50.4768	41.9543	55.9007	80.3578	53.2308	54.1394	40.681	48.1642	76.0513	80.4204	46.1516	51.7897	44.8512	36.0543
56162	scaffold_10	717853	718092	+	240	171.555	136.758	225.184	154.085	56.6182	48.1335	62.4582	140.513	139.343	102.192	55.1444	78.6611	103.349	68.0319	211.26
152013	scaffold_10	718103	721505	-	3403	33.7993	37.4468	43.8709	38.1754	30.2825	25.4654	29.9494	34.0547	33.6482	31.2713	29.6778	31.7779	36.0529	26.6778	54.8889
5302	scaffold_10	721681	724189	+	2509	43.7075	73.4096	69.3812	65.1855	32.5405	19.4451	22.3624	58.1598	71.5778	36.2783	25.2154	19.9008	30.8669	20.225	29.6004
73932	scaffold_10	724579	726723	+	2145	70.5052	64.9648	71.3416	77.1603	158.178	117.018	98.1794	69.0775	58.2713	122.317	167.303	78.8794	112.384	101.324	52.1371
152080	scaffold_10	726821	727898	+	1078	237.747	128.291	170.505	137.824	198.302	277.407	269.4	154.167	131.564	102.727	138.955	369.469	232.016	247.933	151.479
106455	scaffold_10	728162	732493	-	4332	45.4883	46.7322	34.6603	42.3547	46.1837	34.8048	35.7509	65.6263	52.5633	35.0537	38.4081	29.2433	37.7208	32.5611	58.1542
5306	scaffold_10	733414	734010	-	597	11.0495	3.84312	3.78007	6.17506	11.6349	47.9683	57.4921	3.23628	3.3173	14.9844	22.7931	103.715	45.4702	58.9546	245.719
73935	scaffold_10	734747	735409	-	663	11.6189	6.10402	8.97892	3.82274	2.11823	1.01498	3.43365	4.07976	3.19073	4.89111	5.51057	7.06216	5.94086	3.57653	19.9214
119306	scaffold_10	735654	737187	-	1534	3.66529	3.94688	3.65244	2.42823	6.43328	16.6942	12.3061	4.03037	3.11019	4.00922	13.4152	21.7323	10.0625	11.7259	17.9259
65024	scaffold_10	740383	742510	-	2128	42.1917	38.26	44.4488	44.5727	70.74	77.4935	67.7424	44.2735	41.1391	97.4579	80.623	75.3202	60.5306	61.9075	84.5877
152307	scaffold_10	743950	745536	+	1587	53.0317	60.2379	61.0476	63.6631	106.957	78.516	116.104	46.6385	64.6642	71.0007	98.6635	95.9927	120.004	106.726	121.996
5310	scaffold_10	745656	746756	-	1101	11.4199	14.7608	21.663	15.7302	13.0313	10.764	9.28864	13.209	14.5536	18.586	17.8785	8.40331	10.7807	12.953	14.9789
73942	scaffold_10	747125	748154	-	1030	8.55355	14.8501	15.2613	15.7706	12.7872	5.77111	6.01856	11.6981	14.508	19.4691	13.3197	6.18234	6.45958	7.95894	7.32253
65028	scaffold_10	748479	749405	+	927	49.9554	57.1317	63.2948	67.3573	46.1454	36.3366	33.8143	55.1745	60.7898	69.0788	41.5436	30.1439	24.0583	27.5164	27.2113
5313	scaffold_10	749485	750015	-	531	145.99	58.8108	77.5242	82.0092	189.067	105.045	152.427	57.5548	58.911	112.312	282.098	127.187	142.841	143.346	99.2226
73945	scaffold_10	750312	752532	+	2221	55.0362	53.2724	49.3147	53.8411	91.6694	72.5317	84.3176	47.1488	54.19	70.2845	124.918	73.9372	72.7107	76.2755	72.9866
55968	scaffold_10	752764	753287	+	524	181.82	176.114	234.492	174.491	68.162	28.5383	64.2316	157.139	184.677	118.294	67.2333	53.0412	99.1402	68.0082	114.873
73948	scaffold_10	756569	760995	+	4427	68.0033	54.9573	46.7748	55.5936	69.9196	61.3938	48.8918	91.7922	67.7942	65.8245	65.8117	47.425	57.6755	55.5908	69.0277
119316	scaffold_10	762295	763413	-	1119	8.15019	16.0611	12.0307	12.5258	9.46364	15.5354	15.8997	8.72714	18.3418	3.43091	8.26239	11.1469	20.406	13.5318	31.8624
73950	scaffold_10	763704	765134	+	1431	81.5833	82.3703	106.829	85.9799	97.2648	57.7368	88.1333	69.3974	75.4251	99.5005	93.319	62.5865	89.0463	71.8212	59.7417
5319	scaffold_10	765211	767620	-	2410	13.1531	13.3017	12.3991	14.1495	13.8596	13.5269	14.0965	8.55615	10.5521	12.4194	16.9851	12.574	24.0957	21.1823	25.9348
65037	scaffold_10	768489	770248	-	1760	21.2808	25.4927	23.6768	32.2264	66.6608	89.2572	46.4257	28.0228	27.1081	65.5465	62.191	45.7793	71.1003	57.5872	70.2674
106473	scaffold_10	771296	771508	-	213	3.53346	6.58262	3.6534	1.98316	1.96019	2.10621	0.657714	4.12304	2.53576	4.54983	3.85059	3.69301	4.74794	2.38555	17.62
5321	scaffold_10	772578	774929	-	2352	272.616	350.281	344.62	415.784	595.085	189.088	262.198	337.184	336.673	686.202	458.48	112.389	324.589	238.665	120.444
112810	scaffold_10	776135	777668	-	1534	55.3835	60.7612	82.2307	69.7178	82.3459	61.9756	56.6445	50.7918	57.8613	106.329	75.5092	55.0877	64.9549	59.579	90.5942
152984	scaffold_10	777794	780044	-	2251	18.586	19.8047	12.2205	16.9743	49.355	42.1352	53.5696	15.512	14.8366	26.0137	48.4102	57.809	44.3361	45.1012	65.8578
5324	scaffold_10	780719	782229	-	1511	28.3623	22.7342	28.1451	29.1249	66.9699	52.5768	39.9835	22.086	23.4134	69.2683	70.3917	34.4829	57.6654	60.5756	52.3514
73955	scaffold_10	782405	784176	-	1772	27.083	45.2812	44.7054	44.7507	30.4165	5.31663	11.6612	31.7978	44.8065	45.0775	19.9658	6.91234	4.59578	4.98946	10.3862
5326	scaffold_10	784460	785811	+	1352	86.4486	146.39	163.261	120.628	17.3779	23.4487	20.7497	117.207	133.231	32.0906	13.4563	22.8292	32.9125	17.0376	110.29
153022	scaffold_10	786370	788543	-	2174	150.615	229.393	144.717	213.944	87.6627	86.1545	66.9534	174.769	219.624	56.3391	58.8534	49.6392	80.1097	47.6959	96.2766
73957	scaffold_10	789510	790886	-	1377	69.0285	50.0088	72.6182	55.6356	23.3471	10.154	11.0894	50.1286	55.2734	55.8428	23.5001	17.8176	19.4431	13.1366	44.4734
73958	scaffold_10	792166	793388	-	1223	84.6347	55.2897	83.703	59.3757	52.3878	36.0402	30.8136	63.1333	58.9211	91.9497	60.3868	23.7977	40.0834	32.3791	23.2811
55998	scaffold_10	793588	794823	+	1236	11.3188	12.9681	11.2697	10.843	11.1474	11.3728	9.63423	8.32734	10.0143	11.7008	11.8237	5.81867	14.3403	11.4012	32.5251
5331	scaffold_10	794901	796124	-	1224	21.2318	23.3266	21.6795	21.083	14.3267	11.4843	9.41393	21.1229	21.6591	22.352	14.7722	5.75331	13.3502	11.43	21.4046
153241	scaffold_10	796304	797321	+	1018	245.671	264.161	305.957	242.704	55.8532	21.9243	54.5303	212.254	247.996	110.576	42.188	33.5574	84.2324	52.5758	134.281
73963	scaffold_10	797754	798729	+	976	28.2598	27.3602	36.3174	27.5811	40.6008	18.118	26.9851	19.8676	21.2597	59.4239	34.6833	16.8483	23.9412	27.2109	36.6417
5333	scaffold_10	798844	800010	-	1167	28.9836	46.4199	49.3443	41.0007	28.0038	2.69097	11.3143	36.6936	48.1338	43.7254	21.4037	8.40952	2.96465	3.45424	6.67936
98006	scaffold_10	800142	801119	+	978	80.894	55.5861	71.2132	48.6885	29.1464	27.2553	31.9435	84.5881	69.0793	61.551	28.1702	35.8491	30.6408	29.8223	67.0822
5335	scaffold_10	801218	802389	-	1172	61.1197	39.4789	47.2747	43.1521	71.3786	86.9238	56.6289	31.6215	34.7558	63.6069	73.4481	55.7071	76.525	74.0795	89.6636
73967	scaffold_10	802742	804154	+	1413	23.029	31.708	27.8391	23.9158	26.2175	33.8927	22.9275	26.9242	23.8587	31.3647	28.2573	22.2413	25.6906	24.9087	33.0224
5337	scaffold_10	804292	807166	-	2875	71.7902	78.2404	64.8658	87.2741	107.677	45.2003	80.3038	54.1648	56.4539	120.144	95.5942	69.7299	62.5393	44.6794	61.7058
73970	scaffold_10	808229	808588	+	360	2.21361	4.16027	1.29696	3.20009	36.3748	48.4969	15.1767	1.07336	1.87541	31.579	48.4649	17.4803	27.057	18.3489	17.1414
73971	scaffold_10	809661	810877	-	1217	77.5217	70.0421	88.5596	78.2853	58.8214	71.0841	53.3839	72.5369	71.4164	90.6879	64.0235	44.0751	73.0394	61.5982	59.9574
73972	scaffold_10	810955	811506	+	552	215.666	155.577	223.936	152.491	112.081	86.6226	108.179	128.104	159.573	112.901	133.927	74.5761	181.666	130.835	196.126
5341	scaffold_10	812113	813274	+	1162	393.611	328.312	276.178	263.091	240.085	84.8728	177.286	327.491	344.623	158.686	263.147	90.5496	135.312	104.773	45.1244
5342	scaffold_10	813624	815014	-	1391	62.1911	57.638	60.0273	65.6215	97.0602	81.0058	69.2408	56.2659	67.7896	107.828	99.9155	56.8732	81.9641	77.1255	60.4738
153606	scaffold_10	815319	816131	+	813	25.3762	43.4677	37.9994	37.4564	37.256	37.5691	37.4357	36.9863	39.4735	49.6982	42.1873	32.9886	37.776	36.7081	49.581
112828	scaffold_10	817579	818383	+	805	321.564	171.957	262.694	221.772	301.765	394.565	368.462	211.73	225.999	318.933	310.333	320.461	309.906	299.277	446.449
65062	scaffold_10	818531	820247	+	1717	212.027	213.058	232.16	228.103	189.649	161.799	112.882	210.422	211.391	279.281	174.092	66.669	118.017	109.2	60.3624
29324	scaffold_10	820525	821177	-	653	281.837	201.443	342.253	203.885	69.1119	24.5609	65.1122	199.473	203.405	140.932	65.2555	35.1058	86.6466	72.5741	83.6691
73977	scaffold_10	821979	823516	+	1538	52.8502	63.7939	65.4465	67.0397	34.2051	38.8194	30.7194	51.2078	61.5445	50.5545	35.3415	22.5769	32.4622	28.831	27.6637
106496	scaffold_10	823611	826683	-	3073	26.8687	36.9055	27.3741	34.6772	18.9843	20.1829	16.0813	34.2938	34.2882	24.6833	21.4488	13.6764	18.3947	21.9916	20.4568
5348	scaffold_10	827157	829478	+	2322	45.1492	50.8317	38.5568	47.6293	129.382	247.029	124.06	41.9512	50.6117	78.7369	186.998	91.0309	160.758	231.886	76.1218
153736	scaffold_10	829612	831212	-	1601	44.5487	55.8698	63.7947	63.2263	61.9724	101.578	106.842	69.0059	76.0751	97.9917	95.4954	105.611	88.9996	100.524	92.9565
73982	scaffold_10	831297	833372	-	2076	27.3609	18.9875	17.955	17.0733	47.482	64.3256	55.7066	23.825	19.3611	41.475	64.1278	79.1736	74.4305	97.7898	177.828
5351	scaffold_10	833927	835155	-	1229	11.8876	5.08194	5.57195	5.6555	10.6241	11.8331	14.4482	3.02978	3.77217	9.58378	16.7141	14.1114	12.473	15.5455	32.2699
153781	scaffold_10	843268	844148	+	881	3.21614	3.61701	5.16721	3.18193	2.19725	1.8247	1.15287	4.02719	3.78061	3.34236	4.18932	3.35886	4.34999	2.88378	2.58058
119345	scaffold_10	845270	847954	+	2685	3.16583	3.85713	1.50708	2.68879	11.3091	23.1969	28.8404	2.98296	3.95616	4.7477	10.6496	52.6082	9.67402	12.692	7.44591
65071	scaffold_10	847924	849222	-	1299	6.16879	7.53104	5.3915	7.7157	19.1389	18.1314	12.645	5.59781	6.72201	14.1749	21.1229	11.2748	14.7101	14.786	14.696
153846	scaffold_10	849705	851114	+	1410	19.2474	22.9389	21.386	21.3793	20.028	16.1472	13.1151	13.9268	18.8977	20.2494	25.0918	11.8218	16.4211	14.7752	16.5079
153823	scaffold_10	852932	854552	-	1621	61.3692	68.3514	58.7351	63.9861	96.9397	97.4645	77.9543	74.3957	73.8593	79.7439	100.964	85.7991	101.857	114.393	123.533
153884	scaffold_10	855125	857855	-	2731	10.6344	10.2447	4.91523	10.4334	72.8828	131.279	123.883	9.94294	9.09753	31.3093	77.7557	219.424	70.5144	76.9408	81.7015
29337	scaffold_10	860131	861237	+	1107	0.599894	1.15143	0.49207	0.416272	1.0972	0.641661	0.727674	0.380795	0.853843	1.17848	0.97664	1.04895	1.15397	1.00982	4.75946
73999	scaffold_10	862213	862883	+	671	0.923711	6.50615	4.29097	2.40365	5.31728	3.84438	2.60978	1.0994	1.60989	3.77736	9.5563	1.56306	7.3772	5.95712	20.7057
29339	scaffold_10	862879	864029	-	1151	21.8091	6.42301	7.06508	6.33902	99.1284	186.894	124.209	5.21889	3.75407	28.271	135.066	139.872	103.54	115.898	139.175
74001	scaffold_10	864721	865713	+	993	40.9729	27.2127	40.3976	28.2691	35.7011	28.9895	16.7181	30.7063	29.5532	35.7346	39.0828	12.1841	32.5365	25.824	24.8576
5362	scaffold_10	865836	866927	+	1092	124.546	53.9268	63.2088	54.0851	44.8038	72.8532	39.6417	102.618	62.4448	48.5376	41.8896	46.3762	46.7441	43.119	82.1213
106510	scaffold_10	867018	867993	-	976	107.868	63.4705	76.5417	70.8217	32.0062	55.848	47.9058	57.8753	53.0801	58.9657	38.2738	47.7432	52.2453	47.3414	59.6029
74004	scaffold_10	868256	870058	-	1803	40.4171	41.7102	51.9861	40.7653	75.9969	99.7146	82.1677	41.2266	45.6338	74.5679	82.7702	82.249	97.8631	96.7959	99.855
74005	scaffold_10	871209	873102	+	1894	29.3823	34.5073	41.0041	32.9877	16.2727	30.6938	15.9398	26.2813	34.2682	23.2616	15.9831	14.4175	25.5174	22.3567	29.4184
44699	scaffold_10	873029	874861	-	1833	23.2592	34.856	28.5712	30.4611	17.4562	17.6422	20.1197	27.4434	32.9286	11.4281	14.4608	22.07	28.1089	19.2567	53.0577
56480	scaffold_10	875517	876365	+	849	43.8028	44.7774	54.353	40.6627	20.0288	29.9434	20.9975	38.6866	40.5565	19.0978	18.7062	23.957	32.4753	26.3737	51.3041
154092	scaffold_10	876509	880455	+	3947	30.1167	40.8274	40.7817	42.2831	53.7274	41.1171	44.4734	36.8104	38.9773	50.5135	59.1277	39.1469	55.5329	49.9754	64.2473
74010	scaffold_10	881023	881829	-	807	25.4003	22.4285	20.5874	28.6938	50.2792	49.0594	35.2403	20.8942	24.6522	39.4906	56.7295	29.3349	48.9397	35.4699	51.2017
5369	scaffold_10	882082	885429	+	3348	91.2551	181.411	130.044	151.678	53.6694	28.7536	36.31	135.299	162.454	41.8271	35.9333	30.0064	49.9201	28.3605	49.3234
56398	scaffold_10	886490	886990	+	501	5.39042	7.95056	5.04803	5.67202	5.00024	4.99962	6.43142	4.76791	4.67167	5.35669	6.62272	8.7476	6.48072	5.67961	26.7232
74014	scaffold_10	887350	888946	+	1597	22.2054	18.058	18.1022	16.6397	30.2082	34.459	28.1809	13.2419	14.4865	24.0633	31.7014	25.1673	39.7619	40.3655	89.7546
5372	scaffold_10	889410	890806	+	1397	43.6383	47.7874	51.414	53.932	66.8923	44.5036	46.2798	41.993	46.814	78.3093	65.3813	41.2919	45.6829	47.3083	56.2876
74016	scaffold_10	891351	893984	-	2634	65.4165	44.3267	49.0273	60.2405	93.7236	59.1578	89.5925	38.5024	38.3625	80.0944	116.442	72.7254	87.3576	73.6783	60.8576
74018	scaffold_10	894431	896969	+	2539	19.7211	24.3732	29.8979	30.4154	44.6237	32.482	41.4789	27.6986	25.7401	46.8746	48.2491	37.3544	38.4684	39.6251	59.8799
56224	scaffold_10	900190	901735	+	1546	0.286366	0.22673	0.402677	0.298068	222.95	39.6583	26.3241	0.227221	0.291137	45.6879	63.3	1.21144	17.3865	17.3756	2.2642
74019	scaffold_10	901767	902895	-	1129	12.2739	14.4511	25.5715	24.6257	11.0944	14.3051	12.1604	8.40092	8.81058	3.3675	3.69835	4.44582	5.70457	5.6708	12.6257
5377	scaffold_10	903861	905528	-	1668	9.66131	4.68054	18.1714	13.5371	2.77618	0.627569	2.87661	14.4894	25.9319	3.50837	2.90557	6.19803	0.957318	1.11698	2.61783
154486	scaffold_10	906385	909163	+	2779	138.233	193.683	418.811	697.425	51.3414	12.1478	29.4402	175.743	159.453	37.3407	5.24532	12.4275	3.02621	1.91376	7.73945
74023	scaffold_10	915760	916375	+	616	0.574963	0.672494	0.757961	0.685734	1.91014	0.546212	2.27424	1.14053	0.65761	1.02866	2.42082	5.95918	3.36989	4.23435	22.613
29358	scaffold_10	917485	918639	-	1155	0.689955	1.46224	1.68436	1.76213	3.22054	6.24705	7.79306	0.942837	1.51981	5.93796	6.19731	7.36181	8.75594	9.20926	26.2764
5381	scaffold_10	920719	921666	-	948	76.2153	84.5723	61.6875	112.489	250.84	187.636	199.315	91.4892	103.029	259.972	294.234	218.187	250.189	274.858	393.57
5383	scaffold_10	935352	936257	-	906	1.51483	1.89929	1.54604	1.61064	6.57742	4.53904	6.0305	0.814232	1.14263	4.77234	9.99913	10.4187	9.51739	7.73961	32.343
154599	scaffold_10	940212	942215	+	2004	1.45806	1.47881	1.08727	1.51382	3.56077	4.25341	3.19823	1.06927	1.28022	2.58535	7.18081	5.58875	5.89639	6.30504	41.9756
112865	scaffold_10	947435	949151	-	1717	2.37218	5.08518	2.28875	3.13113	8.37825	4.81196	7.28207	2.14821	1.75635	9.07418	10.205	10.9297	8.61799	8.24675	15.8472
106536	scaffold_10	954363	955025	-	663	0.267102	2.2109	0.704229	1.44801	0.572494	0.902207	0.633905	1.48355	0.882544	5.34087	1.68691	2.20339	0.40141	1.27733	2.88479
5390	scaffold_10	955424	956367	-	944	59.0452	65.5208	83.9999	70.1309	98.3085	91.5225	130.669	72.3777	50.922	113.282	110.618	160.267	106.116	100.727	140.411
74041	scaffold_10	958447	959365	-	919	0.33722	0.520117	0.677409	0.2925	0.247811	0.0813606	0.0381102	0.152898	0.342838	0.527266	0.162266	0	0	0.0368605	0.117803
154760	scaffold_10	959487	959861	-	375	0.590295	0.339903	0.311269	0.614418	0.506084	0.199388	0.373582	0	0.120026	0.496982	0.795321	1.59819	0.709692	0.63233	2.50204
5392	scaffold_10	961452	962079	+	628	1.40994	2.28338	3.09782	2.62938	2.90112	1.19061	1.67309	2.1256	2.79519	3.73923	4.6304	3.87699	2.03415	1.40246	2.98811
29368	scaffold_10	965197	965825	+	629	29.6321	24.368	30.929	33.7002	42.7235	37.9796	47.4401	29.5994	27.2634	50.1327	54.2911	56.9309	50.8575	45.4536	48.8811
65105	scaffold_10	971911	972366	+	456	1087.48	977.15	3426.86	2209.92	1106.89	816.408	2438.19	2312.3	3062.44	3739.54	3100.35	7761.38	3481.46	2421.08	882.077
74045	scaffold_10	972520	973525	-	1006	5.58903	12.7654	23.9021	10.7645	8.07421	4.53379	17.2679	11.3137	16.42	24.9355	21.7532	48.7769	27.2484	20.9108	16.6804
154847	scaffold_10	973663	974887	-	1225	0.903513	2.05502	1.77868	2.28839	2.78863	2.10578	3.68816	1.54851	1.50645	3.71215	4.23022	9.57082	4.56231	2.76529	9.4563
74046	scaffold_10	975106	975788	+	683	0.842662	1.07308	1.65205	1.51805	1.16703	0.547368	2.20498	0.308594	1.0544	1.25519	1.58293	4.6068	1.48069	0.991942	3.75137
333119	scaffold_10	976421	977654	+	1234	6.5296	11.9562	15.986	14.626	4.42926	2.06012	4.99521	12.2408	10.9059	7.15871	4.71296	14.9042	3.83889	3.48631	9.70901
74049	scaffold_10	981097	981846	-	750	16.3512	8.41259	13.2289	5.58096	1.7713	1.19633	13.6824	7.49404	2.16047	5.11891	2.13743	67.1242	1.77423	0.63233	3.5606
154895	scaffold_10	982665	984009	+	1345	4.60825	5.94672	7.83959	5.93861	2.17296	1.13962	1.82277	1.64541	1.94094	2.77127	2.05113	3.62045	0.672756	0.654829	1.583
119382	scaffold_10	988076	989252	+	1177	48.7859	34.8169	31.2063	23.132	10.6742	4.89152	15.3841	2.11904	2.9828	8.99381	4.59278	8.43355	1.98979	1.26635	3.92451
5403	scaffold_10	990358	991536	-	1179	35.7482	17.0546	13.5306	11.465	29.586	29.4262	31.815	9.08747	7.368	10.907	24.3479	37.0447	18.0583	21.4339	19.3138
154946	scaffold_10	991828	992147	+	320	3.04371	6.7715	2.18861	4.32013	3.91425	3.38803	4.26846	1.09776	2.39114	4.19328	3.61157	5.26749	5.15636	3.91677	21.0884
5404	scaffold_10	992476	993513	+	1038	7.46399	13.1393	5.4727	6.2892	9.4708	11.3812	11.4382	2.06438	3.55568	4.48863	8.04516	11.9085	9.2301	6.72275	39.1465
154956	scaffold_10	994197	996110	+	1914	0.717051	0.416221	0.589525	0.381202	1.94343	1.75793	1.79325	0.238593	0.211644	2.18111	4.14879	2.81813	2.75312	3.00873	10.483
7519	scaffold_101	598	1258	-	661	14.4002	29.0698	19.0129	19.1134	19.9256	0.113117	6.67614	17.4844	19.4747	21.2589	11.4493	5.10014	0.241574	0.153743	0.272974
31172	scaffold_102	739	2101	-	1363	10.4915	16.2953	17.0707	13.3263	12.8935	4.88229	9.79007	9.07202	13.0109	17.9121	13.0742	10.2782	9.68472	7.87844	18.5598
31174	scaffold_107	202	1230	-	1029	6.45367	12.511	6.57931	8.99385	83.4006	146.271	80.0191	19.8343	20.2522	50.8935	149.014	159.004	134.076	107.484	233.181
7526	scaffold_108	696	1814	-	1119	9.81188	22.1267	11.0224	8.37344	3.59551	4.30982	3.12987	10.1398	8.60776	13.2906	4.39772	4.31818	5.94581	3.42078	15.3185
7527	scaffold_109	531	1391	-	861	18.9224	35.789	28.4246	35.3683	41.6153	56.5771	33.5589	25.5812	26.9745	55.1961	62.8273	45.7671	51.8669	53.1532	84.3709
155051	scaffold_11	2861	3504	+	644	1.5124	1.8308	1.3896	0.536662	0.530446	0.290258	0.435072	1.41822	1.11825	0.405148	1.44723	2.09391	0.826505	1.10461	7.39674
5408	scaffold_11	3885	4295	+	411	6.5708	9.22637	7.19479	5.3257	1.75467	3.63846	2.13037	11.1111	10.6227	4.08105	2.4491	7.10876	4.53271	2.22535	35.1213
56678	scaffold_11	5267	5506	+	240	0.737869	0	0	0	0.474454	0.778858	0.583721	0	0	0	1.08735	1.56074	0.887115	0.423435	1.35327
5409	scaffold_11	10460	11643	-	1184	0	0.134569	0.0328621	0.0324334	9.10439	6.50452	19.7893	0.0593383	0.038015	1.10184	46.4749	63.7793	40.2798	20.1132	27.1873
74059	scaffold_11	14340	15504	-	1165	3.80018	5.19701	9.9526	5.76841	6.1903	15.9168	5.44138	9.4379	7.61109	12.4459	11.2642	10.4496	16.2194	22.7964	58.4518
155105	scaffold_11	16362	17113	+	752	0.353235	1.017	0.879584	0.408523	0.605686	0.646287	0.326014	0.233566	0.53868	1.38785	1.83429	0.64754	1.55717	1.39643	1.72757
5411	scaffold_11	21439	23653	+	2215	0.679572	2.28744	1.61607	2.01107	9.47623	16.7263	12.5546	1.26874	2.35717	9.35627	15.2489	27.3111	15.8119	20.279	24.6663
29381	scaffold_11	24143	26370	-	2228	1.25186	1.68769	1.23991	1.60292	8.50099	18.9275	15.0122	1.34017	1.75756	5.60443	14.4739	17.552	12.9006	18.3362	23.6154
5413	scaffold_11	26650	27823	+	1174	22.8903	25.3787	26.4804	29.9293	56.3849	74.7704	47.7915	27.6179	33.9298	59.1171	56.4291	42.8179	51.3227	53.9573	34.7346
333209	scaffold_11	29956	30760	+	805	1.04493	2.3751	1.78835	3.00531	5.79954	7.75569	4.8728	1.57095	2.23651	6.48237	10.1885	8.65482	4.95903	5.76503	10.8486
29383	scaffold_11	31741	33221	-	1481	0.149467	0.494878	0.709341	0.777876	9.22639	7.72442	9.12828	0.616702	0.820569	8.85909	8.43284	6.4495	4.34872	5.71823	11.3062
5415	scaffold_11	35572	40801	+	5230	0.448647	1.15765	1.27216	1.46115	9.27499	5.61136	8.04932	1.48439	1.23927	5.00308	16.2524	11.3018	7.66345	5.96533	8.01783
41195	scaffold_11	42659	43308	+	650	0.68111	2.15707	1.13733	1.18157	6.89053	5.92412	4.84938	1.62131	0.96944	7.79879	11.9298	11.3526	10.1541	10.3188	22.1519
5417	scaffold_11	46165	47112	-	948	56.0874	46.0173	45.7628	39.3733	46.0841	34.3881	26.8216	51.5437	40.6892	70.6547	49.1177	34.7709	63.1648	43.2011	39.1705
155201	scaffold_11	47949	48506	+	558	126.231	88.9731	52.9939	37.4377	44.4184	35.3752	38.7264	35.6949	49.2848	27.2538	44.7636	53.1658	87.1853	53.7262	657.264
155230	scaffold_11	49144	50041	+	898	39.0463	28.6367	37.0022	24.3749	5.15665	4.95416	3.35412	30.9035	29.1711	16.9765	8.96729	11.9714	14.4033	8.3744	118.589
155238	scaffold_11	50539	52155	-	1617	634.951	174.07	137.636	120.238	352.686	213.768	267.19	89.8954	79.9152	93.2417	78.1119	88.3974	107.902	105.332	298.115
5419	scaffold_11	53426	53884	-	459	276.629	130.518	194.035	122.064	38.9487	117.205	69.5887	439.678	219.459	94.1991	41.0981	96.1332	96.0172	97.0487	399.867
74072	scaffold_11	55663	56548	+	886	59.3127	49.2374	44.398	39.1379	11.6953	88.7371	26.4058	48.7673	54.7635	20.572	39.7212	27.438	82.4837	115.618	75.3512
155344	scaffold_11	58425	59455	+	1031	156.735	8.53053	4.03805	4.46958	0.994007	0.688961	0.679404	0.98809	0.829471	5.38678	0.759355	0.50864	0.413012	0.722838	0.665039
106556	scaffold_11	60966	61732	-	767	0.634933	0.332369	0.608741	0.3004	0.29692	0.584905	0.639277	0.641194	0.176048	0.43737	1.74981	1.36743	1.24913	1.19246	1.12919
112884	scaffold_11	61940	62387	+	448	0.494109	1.63597	1.2159	1.37147	2.1181	2.16968	4.45609	1.09776	0.401873	3.9936	5.2426	6.93971	6.29693	7.25889	8.94123
65125	scaffold_11	62901	63853	-	953	62.3434	52.5636	78.9197	63.5049	106.461	166.017	90.2961	57.4291	72.1667	141.859	138.521	85.2526	148.454	174.635	120.303
155377	scaffold_11	64422	64725	+	304	2.47574	4.82181	3.32772	3.9159	4.36997	4.79613	2.8802	4.39104	4.29369	5.39487	10.1786	3.57327	8.40425	6.46296	3.56123
74075	scaffold_11	66127	66612	+	486	3.09723	3.08168	1.52112	2.05438	6.87275	6.07702	6.2696	3.18034	2.68577	8.89659	14.9583	11.7152	8.54259	8.99146	16.0387
155392	scaffold_11	67629	69004	-	1376	0.160873	0.13895	0.08483	0.195355	0.993044	0.597729	0.203624	0.0765879	0.0654211	0.812652	1.57142	0.108889	0.889694	0.837023	1.07527
5426	scaffold_11	74840	75886	+	1047	0	0.152177	0.148648	0.293418	28.8932	18.9247	20.171	0	0.128968	1.45962	64.1997	34.4883	45.7538	60.114	12.6494
5427	scaffold_11	84813	86108	-	1296	131.211	210.349	147.319	144.804	186.121	407.401	237.839	194.751	244.254	123.987	413.367	413.248	321.251	421.71	25.8402
74081	scaffold_11	89016	89343	-	328	0	0	0	0	0	0	0	0	0	0	0	0	0	0	0
74082	scaffold_11	91145	91502	+	358	1.11299	3.38241	3.2605	2.89617	1.69637	0.626568	1.95661	0.490619	1.50871	2.49879	6.45643	3.03428	3.41961	2.93329	2.92326
155461	scaffold_11	94625	96651	-	2027	5.91897	10.0455	10.5382	13.375	25.2231	18.3514	25.6584	11.5072	12.879	28.8517	34.4483	30.2507	24.1057	23.9313	25.4764
74087	scaffold_11	97376	97752	-	377	1.99636	1.77502	1.6513	0.713018	0.60408	0.099165	0	0.279536	0.119389	0.790952	0	0.0993573	0.564742	0.0898536	0.0957218
112888	scaffold_11	99239	100647	+	1409	0.596998	2.08067	1.51879	1.88054	3.1518	2.75945	3.03253	1.49588	1.37361	3.01575	5.50347	5.60935	3.89097	4.39964	7.32499
74099	scaffold_11	107001	107530	+	530	3.59189	3.78783	3.23015	1.66646	1.14585	0.423229	0.660816	2.12095	2.03818	4.50097	2.7433	2.5443	2.30985	2.23702	9.60054
74102	scaffold_11	107623	108648	-	1026	38.5332	16.7715	30.7932	16.88	26.0811	21.7169	39.1878	47.8991	33.2089	17.9102	36.554	57.1358	46.1715	43.4826	175.828
74113	scaffold_11	119854	120613	+	760	9.3787	4.73795	6.86021	5.40647	7.74109	8.95277	4.83874	17.4717	5.68544	15.4489	12.1653	6.11152	7.70389	8.29041	12.5355
155692	scaffold_11	122022	122766	-	745	2.49588	3.46461	3.81253	4.7937	6.26662	5.01815	14.9025	6.55414	5.13534	10.6568	14.3118	58.4742	14.8607	14.2774	19.0366
74117	scaffold_11	130702	131278	+	577	3.06913	4.58382	6.74327	3.72697	0.59204	0.583131	0.789086	2.13083	2.88624	1.03358	0.581501	2.98623	0.922477	0.41096	6.50444
155707	scaffold_11	131675	135747	-	4073	1.06523	2.49576	2.92317	3.11131	5.78711	18.2015	14.9621	2.38041	2.82899	9.53575	30.6996	33.6319	43.9354	46.5498	20.0149
74122	scaffold_11	137181	137995	+	815	0.434573	0.899282	0.763851	1.74336	5.07637	13.4862	11.5598	0.603431	0.552267	6.03696	34.2159	22.8883	34.2873	43.5177	40.4264
74123	scaffold_11	138933	140350	-	1418	1.87329	2.08993	1.2622	1.94985	9.71661	20.169	17.3634	2.20481	2.25366	5.88808	16.2216	36.7709	21.1331	33.9226	109.025
5440	scaffold_11	140939	141916	-	978	2.35394	5.31098	3.89882	3.61238	4.81246	6.95717	6.05208	3.01715	3.3136	3.50631	8.34813	15.1286	5.82339	8.6592	15.7927
119406	scaffold_11	143796	146577	-	2782	1.89374	3.96319	3.44052	3.20239	3.12437	2.21731	3.58793	3.11887	2.84749	2.23749	2.61313	4.63172	3.15688	2.5327	6.83606
155779	scaffold_11	148644	149623	-	980	37.3151	31.118	41.9261	30.8385	18.2423	12.2837	15.9392	26.3462	24.1583	22.5163	25.7922	26.9848	23.5719	17.9053	66.4298
155789	scaffold_11	149991	152177	+	2187	9.65606	15.5468	13.2542	16.6984	33.2704	22.0003	22.5321	12.8017	14.3652	34.8876	53.8499	27.6265	33.3429	28.1283	24.9326
112898	scaffold_11	154259	155948	-	1690	0.314358	0.697655	0.920915	0.749844	2.51545	1.48214	1.69935	1.20559	1.06532	3.48475	4.91929	3.50196	2.67709	2.32513	4.67638
155835	scaffold_11	157824	158193	+	370	1.91447	0.86124	0.73611	0.934081	0.718093	1.7177	1.04123	1.23424	1.09483	0.604437	1.41062	2.02474	2.87713	1.46486	7.90015
333289	scaffold_11	159371	161229	-	1859	9.0259	7.76505	6.34176	8.65523	12.8631	6.43532	8.25185	5.61221	7.14248	10.5866	12.2531	7.37467	6.15588	8.32748	7.55131
5446	scaffold_11	163940	165935	-	1996	112.433	252.947	269.281	328.026	2315.17	5658.58	1918.93	610.926	683.241	327.75	4137.37	134.011	3762.66	7486.23	191.952
5447	scaffold_11	166353	167892	+	1540	148.484	305.147	301.391	377.777	2888.6	7938.99	2573.94	728.775	840.6	448.736	4916.81	181.11	4307.85	8609.15	170.641
5448	scaffold_11	169498	170776	+	1279	53.0643	51.399	60.7206	57.6167	35.1964	37.999	27.7667	49.7674	52.3999	44.7925	40.6036	20.53	41.1999	38.96	20.7099
155890	scaffold_11	170837	173418	-	2582	40.74	56.623	63.6824	64.1159	52.8037	30.1601	55.5598	50.951	55.469	83.613	50.8242	51.2686	46.5272	41.3792	45.1159
155948	scaffold_11	173612	176938	-	3327	47.2396	56.9314	47.3523	56.6148	48.5663	26.2494	48.0557	61.6831	52.3016	51.0314	43.3765	46.4534	33.2288	33.6712	56.0885
74138	scaffold_11	177379	178473	+	1095	50.3368	38.2972	58.132	41.5925	45.097	35.0636	42.5397	36.6682	33.0893	67.467	55.7338	35.371	52.9353	51.7248	84.5658
57094	scaffold_11	178811	179744	-	934	106.936	129.203	123.266	147.191	225.218	198.454	180.966	113.659	125.343	260.756	208.716	130.46	165.721	149.716	98.2543
155998	scaffold_11	179967	181060	+	1094	63.9397	45.1482	64.9071	59.427	95.6888	79.8622	76.9615	42.4173	41.1835	117	108.809	77.1067	101.005	90.5702	72.5701
5453	scaffold_11	181159	183293	-	2135	98.6014	153.673	144.062	202.69	167.95	68.0288	38.3698	158.299	175.042	290.298	125.165	19.8605	78.4069	64.7033	55.4406
85951	scaffold_11	183640	185667	-	2028	71.6475	80.9217	71.9465	87.2546	85.0087	82.6051	50.5661	72.7163	81.1418	114.762	79.0836	30.4205	49.6575	44.7989	19.2892
119420	scaffold_11	185777	187444	-	1668	3.55664	5.52112	3.87221	4.69654	9.07948	26.0665	17.0077	2.86418	4.18256	7.48601	10.3483	31.1474	28.7196	37.3476	79.7248
65150	scaffold_11	188571	190923	-	2353	4.9484	16.9283	14.9483	20.8244	51.7	5.83101	33.2818	11.9135	19.0139	36.8459	60.6029	21.857	4.38845	3.2392	20.5818
32099	scaffold_11	193061	194485	+	1425	26.3769	14.826	15.9457	15.1988	28.9534	30.0656	59.1832	31.8743	14.9401	36.3843	36.1557	102.069	30.8529	40.2932	78.9358
5459	scaffold_11	195210	196764	+	1555	75.5331	61.9899	62.454	69.8876	78.2559	42.4821	61.9608	91.311	64.7503	129.631	78.3014	133.667	45.628	49.0803	58.482
57140	scaffold_11	198191	200517	+	2327	51.4447	38.9456	33.742	43.9789	56.9263	49.4507	56.9373	36.8492	34.5842	56.8795	54.1828	55.8726	46.6851	43.3662	58.9614
44513	scaffold_11	202075	202986	-	912	60.0004	59.5039	54.95	58.0228	47.3622	72.9667	55.8759	60.2419	61	54.153	44.557	54.2972	40.1536	41.3778	45.3859
156155	scaffold_11	205850	206411	-	562	21.4271	37.706	11.9772	10.1811	6.34857	2.32826	2.80435	23.0022	14.9765	11.6729	13.4662	8.26469	11.5546	6.75085	18.1078
112914	scaffold_11	207256	209116	-	1861	35.1608	20.2907	21.4928	32.3139	80.93	48.5345	65.2664	26.5019	26.556	75.068	114.907	47.5618	83.3154	57.7383	33.9153
119428	scaffold_11	210076	212396	-	2321	247.512	32.3601	36.4612	35.4892	32.3798	25.2402	38.011	40.1531	40.9567	41.4812	52.315	53.451	59.1894	53.4758	25.2501
74153	scaffold_11	214727	215241	-	515	29.4861	15.407	13.2214	14.0183	11.2026	5.51704	8.09275	33.9687	12.6726	32.1349	22.2236	21.3836	13.0225	13.5499	2.94303
74154	scaffold_11	216279	217539	+	1261	188.358	66.562	67.4191	47.0498	13.3344	2.07531	2.30526	79.1431	42.4041	28.6129	7.36153	0.475276	1.18188	1.47749	1.6026
65159	scaffold_11	219960	220412	-	453	208.558	29.5445	30.3196	30.0936	30.4153	22.1175	62.8563	21.8679	13.9103	15.7981	21.8088	48.1244	18.7998	15.8531	14.2596
74157	scaffold_11	221823	222113	+	291	12.7796	5.25622	4.54603	1.71551	1.30434	0.256943	0.962839	1.93145	1.54673	1.28088	0.384337	0.901044	0.365821	0.465633	0.868075
5468	scaffold_11	222334	223450	-	1117	3250.18	196.901	250.485	260.419	154.646	86.9198	160.097	100.888	201.033	213.898	116.682	133.231	73.8124	73.9362	81.091
74159	scaffold_11	223884	224510	+	627	27.8201	2.33785	0.930829	0.796196	3.87433	1.60989	6.87059	0.336156	1.07679	1.60508	5.054	5.61567	2.9712	2.26913	2.30221
156288	scaffold_11	225572	226513	-	942	1.36294	1.79288	1.44565	0.978373	1.2088	1.07155	1.74745	1.08144	0.907839	4.35255	2.33499	2.74372	2.31667	1.65418	7.27872
74160	scaffold_11	228853	231327	-	2475	33.8615	59.8563	46.8476	47.0433	6.74779	8.27761	9.04237	42.4804	52.0476	8.17761	4.51887	12.8037	13.3766	7.1445	28.9426
74161	scaffold_11	231457	233704	+	2248	24.9523	46.679	38.4587	37.2737	10.1138	10.577	11.1395	31.2217	41.0253	14.5579	7.56228	14.0133	12.1702	7.29333	22.6668
5471	scaffold_11	235126	236801	+	1676	16.853	18.3096	6.80205	10.9521	8.15291	12.8707	22.3388	3.45833	5.45165	4.87048	7.22925	30.1718	7.43144	8.69103	9.68926
5472	scaffold_11	237203	238028	-	826	36.8756	30.0141	26.6614	33.3802	62.7704	674.473	1068.59	39.5938	45.4457	78.789	73.5233	1362.9	350.357	386.033	59.9413
98218	scaffold_11	238394	239916	+	1523	4.44756	2.82462	2.29926	2.77355	21.0093	818.645	1179.87	1.89135	2.6598	12.0411	40.4139	1532.89	842.788	717.599	17.3209
5474	scaffold_11	241851	243751	-	1901	0.908266	1.76008	1.67833	1.95945	4.4126	49.7355	34.9496	1.38591	1.65738	5.98025	9.60944	61.3392	48.691	59.6061	23.7101
106601	scaffold_11	244252	244485	+	234	2.83796	3.81301	2.99297	3.11804	6.97488	48.7286	39.6631	2.10169	1.1541	5.57511	13.7015	78.7572	47.7677	65.2886	37.0124
5475	scaffold_11	245162	246269	+	1108	2.91685	6.0108	4.63533	4.81747	9.52334	28.545	18.6812	2.56804	2.76233	8.00643	12.8867	22.549	14.4597	16.4177	31.2343
74168	scaffold_11	249041	250732	+	1692	29.1484	24.7846	26.1231	27.6434	35.1522	33.0324	19.1262	28.7545	23.9945	34.3437	28.7978	10.9141	26.9909	22.403	30.7338
5477	scaffold_11	250807	251409	+	603	23.0538	17.0163	20.9062	19.6145	22.7864	15.1897	19.9801	16.0204	14.3315	24.7873	20.1551	22.3007	20.92	20.2238	18.1333
74170	scaffold_11	251435	253313	-	1879	63.7575	50.0289	53.5486	51.0312	53.3691	46.6569	47.4184	59.0395	49.6329	76.3326	50.8914	87.7335	52.4054	46.3142	38.9103
106605	scaffold_11	254821	256491	+	1671	18.3871	28.1854	19.6057	31.6677	27.1668	12.9987	14.3153	28.3171	34.0738	31.0725	24.2068	19.3901	19.0483	15.2649	15.0093
106606	scaffold_11	256802	257848	+	1047	27.3582	43.7357	47.1958	42.3989	36.47	21.6027	20.0037	38.6512	45.9985	48.1317	34.4321	27.1541	23.5886	28.0511	20.3356
106607	scaffold_11	258554	258739	+	186	14.2813	20.216	19.6635	20.6458	33.2628	39.5962	28.6212	17.753	15.0032	19.4384	39.8863	36.048	46.3589	31.5072	94.0981
74176	scaffold_11	261299	262203	+	905	15.5564	13.3097	9.2005	12.178	143.353	65.3105	47.7555	11.4507	10.1956	43.9458	86.8784	15.5211	50.8155	49.4834	28.5906
5482	scaffold_11	263079	264655	+	1577	41.3806	24.6117	24.3025	23.8881	67.0313	123.345	92.544	29.9159	21.7771	57.6004	68.3204	93.7274	73.6469	72.4109	98.1698
156565	scaffold_11	264644	266249	-	1606	4.65877	3.88898	5.45109	3.41928	5.57764	15.2241	15.6144	3.89342	2.71852	5.54695	8.58895	19.6151	15.9747	30.0359	88.9595
156647	scaffold_11	273682	275422	+	1741	7.85761	15.6858	8.42537	6.94793	7.63051	13.8289	24.6631	5.24604	7.26464	11.2827	11.6489	35.6935	15.0417	15.9159	30.6564
74186	scaffold_11	275653	278890	+	3238	110.571	140.296	140.17	144.781	135.309	108.034	104.756	135.816	131.735	150.165	130.759	74.094	125.818	112.442	66.0446
56653	scaffold_11	280133	282196	+	2064	12.9342	15.4698	13.1958	14.9586	22.1044	11.6285	17.9358	15.3006	16.9659	10.2033	16.5812	18.8014	13.2809	9.83092	16.5924
156720	scaffold_11	282997	286155	+	3159	60.8654	51.869	48.9099	57.1823	77.4867	114.594	116.024	35.006	38.7833	57.2378	89.0299	202.893	91.1715	84.6817	229.717
74190	scaffold_11	286236	287098	-	863	27.8561	18.4992	12.2632	13.8831	15.9214	38.2949	43.0181	14.1653	14.7077	14.2529	23.889	135.594	49.958	103.469	2179.4
29451	scaffold_11	288309	290762	+	2454	13.5126	20.8933	14.4758	20.4994	35.6363	24.375	17.7257	17.5355	21.4594	32.155	30.019	11.3564	13.3826	15.2257	17.8377
156846	scaffold_11	294707	296791	+	2085	32.9758	34.2042	35.7549	43.2082	89.4204	51.6221	46.8657	29.4673	34.4967	86.1673	73.8998	33.5053	58.9198	59.285	49.5008
156847	scaffold_11	296792	297806	+	1015	81.6963	24.9276	29.0569	30.1156	43.5656	68.5825	71.6338	31.5982	30.8638	36.9064	41.0639	73.4023	55.9014	55.034	110.11
74194	scaffold_11	297992	298747	+	756	565.875	176.105	323.467	232.134	359.581	132.134	189.941	171.181	193.256	330.68	394.949	153.943	532.832	416.848	614.102
74196	scaffold_11	298959	300469	+	1511	26.6922	27.1208	33.9131	24.5503	21.2264	17.2947	22.6921	16.0181	15.7281	18.9945	16.6789	20.8236	21.1358	15.9622	39.168
156897	scaffold_11	301180	302881	+	1702	30.0177	30.0872	27.2269	25.676	40.1641	92.189	72.3512	26.6249	25.5989	52.5817	46.0204	105.683	54.9469	80.8458	107.138
74198	scaffold_11	303072	305671	+	2600	19.8714	24.7083	17.2096	23.9121	34.7008	35.2859	31.8846	25.2924	27.2482	38.4062	38.8866	37.8755	29.3976	25.38	49.3283
29458	scaffold_11	306209	309496	+	3288	116.672	149.299	123.826	173.821	286.566	18.1014	67.4794	90.3101	111.183	239.422	184.068	60.6067	21.4332	17.9264	24.0581
5497	scaffold_11	311025	311875	-	851	160.025	92.9764	135.38	117.595	142.236	222.203	164.169	79.1315	96.8423	104.463	145.881	84.775	168.562	168.06	55.8905
74202	scaffold_11	312508	314177	-	1670	15.0048	18.07	12.9074	12.2332	21.2055	23.1923	19.0216	7.1729	10.3226	14.4631	17.7697	16.2167	21.2589	17.262	30.6849
74203	scaffold_11	314321	315841	-	1521	47.4157	67.2933	45.5597	50.7218	30.5697	30.6259	25.7436	51.503	65.0732	17.7423	23.6038	24.824	37.3393	24.944	69.6356
74204	scaffold_11	315811	317220	+	1410	15.1656	26.2837	17.9366	30.5847	36.718	33.7527	29.6828	21.3012	22.9518	37.8552	37.0956	21.0666	25.2545	21.1898	21.8826
5501	scaffold_11	318867	320336	-	1470	187.87	294.51	256.109	266.509	65.5844	57.2731	52.5349	253.545	302.147	87.2507	38.5995	54.0206	79.0076	49.2913	105.561
5502	scaffold_11	320582	321215	+	634	88.9633	86.8018	99.481	77.7714	23.7676	17.7491	19.0032	79.011	78.8735	54.4407	22.2273	19.0243	25.9418	23.4025	23.0525
157098	scaffold_11	321300	322472	-	1173	128.287	125.154	177.859	175.768	134.19	66.4838	47.4143	131.379	138.79	157.674	121.218	19.4154	76.8228	62.6381	65.8367
74207	scaffold_11	322690	323988	+	1299	30.026	19.8211	19.05	25.3347	118.573	60.0063	93.7728	14.9545	15.7655	93.6288	165.453	66.899	73.6736	63.8641	32.0589
157032	scaffold_11	323979	325382	-	1404	37.934	57.3767	45.0332	47.345	31.0896	44.1753	33.2521	36.8046	44.9456	30.0791	30.3769	33.8827	34.461	29.8214	36.6783
5506	scaffold_11	327213	329394	+	2182	5.92459	9.63862	2.05064	5.35011	48.3761	52.6683	36.5481	4.36286	2.88788	24.3936	56.3653	32.7369	27.7112	39.5103	21.2024
106637	scaffold_11	329848	330357	-	510	45.7479	35.1149	33.8734	37.9493	49.5665	43.4695	53.4276	41.9473	41.3913	61.3188	51.5351	56.26	42.6859	64.5614	53.2108
5508	scaffold_11	330947	331968	+	1022	13.299	8.13796	6.05331	7.96579	30.0457	21.9117	36.0513	5.98075	5.19682	22.9769	25.5712	35.4052	19.5304	27.3783	27.2595
5509	scaffold_11	332481	334543	+	2063	37.8127	58.3873	52.7521	64.8333	73.1897	34.5401	34.1065	52.5137	52.9077	83.7979	58.2974	16.6499	23.9173	22.8405	13.8891
56935	scaffold_11	335348	339419	+	4072	29.3118	52.4863	56.2131	57.9035	46.5319	11.3019	20.4188	45.4201	57.1243	62.0159	28.6014	15.3621	9.41144	11.1225	15.0127
65201	scaffold_11	339569	340525	-	957	46.8165	39.6908	41.592	42.815	53.7021	91.6856	59.7628	44.9657	35.7444	60.37	66.069	62.5469	63.1826	70.0858	106.376
74217	scaffold_11	341345	346212	-	4868	13.9874	26.4261	27.1034	30.8597	40.3189	22.7091	24.4688	27.9121	34.5432	56.9441	44.2421	23.161	35.4591	34.4454	46.2876
5513	scaffold_11	346515	348802	+	2288	36.571	34.0664	36.817	50.5022	339.367	406.499	269.946	44.4938	63.2064	203.425	357.947	191.709	493.605	394.89	407.983
157358	scaffold_11	348986	349937	-	952	349.48	185.538	365.668	241.378	167.694	142.865	158.377	199.811	186.989	257.509	182.644	133.777	166.446	148.665	136.995
5515	scaffold_11	350234	351347	+	1114	40.4569	72.0844	84.3836	63.5997	12.6748	19.2296	8.017	46.6065	63.1106	23.1873	9.26997	9.01137	16.3408	14.5656	41.3026
5516	scaffold_11	351448	353186	-	1739	28.5643	39.8552	44.7483	47.3665	33.2418	6.36344	4.97455	24.5231	31.8614	42.4178	15.0924	4.52336	4.80542	4.65559	12.7
74222	scaffold_11	353386	354869	+	1484	11.1874	19.0895	18.6678	18.4243	16.8297	14.4603	7.29258	10.1787	11.3434	26.5235	12.1338	7.54707	11.1906	12.2123	20.5239
65208	scaffold_11	355276	358792	+	3517	12.7265	13.8807	10.1669	13.8777	21.142	18.6873	19.1099	21.1549	15.1397	20.8147	26.9138	18.1164	23.9877	23.8289	16.7866
157451	scaffold_11	358858	360415	-	1558	63.6803	44.0763	48.3237	45.5243	42.9019	33.5219	22.03	36.0978	38.5674	55.5994	37.7353	11.3479	27.3309	23.3732	14.0365
74225	scaffold_11	360511	362177	-	1667	22.1759	28.0045	23.8307	25.6161	20.0369	17.2237	13.4883	20.5881	23.7334	22.4939	20.3288	7.32526	18.3915	16.0941	36.0655
157539	scaffold_11	362345	362831	+	487	44.3631	63.47	49.2151	46.8383	23.2258	33.5469	23.8043	39.889	46.7657	18.6751	18.3724	22.5361	36.1768	28.171	69.3584
157771	scaffold_11	363363	364765	-	1403	32.0287	31.8432	21.2153	23.0461	25.701	58.5693	42.0129	19.1541	23.5475	20.0847	26.6518	51.6345	38.2035	59.637	141.468
106652	scaffold_11	365414	368588	-	3175	16.6352	21.7892	20.4041	25.4355	22.188	15.6135	16.5133	17.6471	17.1391	29.5371	17.2842	20.587	14.6688	16.7507	28.7674
29483	scaffold_11	368775	374428	-	5654	11.714	19.0384	16.275	20.7219	16.1788	5.57406	6.80148	13.7307	16.4468	25.5852	10.3191	8.64561	5.18713	5.39816	20.0605
74229	scaffold_11	374665	375448	+	784	161.559	76.2505	129.133	91.3006	74.6055	57.413	48.425	67.837	72.5093	103.025	83.6438	53.941	76.9889	69.8236	85.5228
56802	scaffold_11	375602	376976	-	1375	34.5484	34.5774	36.6732	36.7254	28.1291	27.5155	26.796	30.0954	27.7915	35.4303	30.3939	31.8731	40.6073	37.8166	58.8154
74233	scaffold_11	377533	379436	-	1904	20.2991	21.5396	14.979	17.0425	36.3615	43.1383	36.9915	17.0291	17.8951	28.5425	42.9785	40.1332	39.5288	33.5546	41.6025
65218	scaffold_11	379603	380649	+	1047	69.939	92.2193	99.4085	68.2198	31.1771	33.3503	29.4035	69.4178	80.2179	38.6264	32.5093	32.7352	48.9566	34.3278	105.504
74235	scaffold_11	380676	381564	-	889	265.334	189.726	268.903	209.457	83.0001	55.3419	67.1312	154.067	174.014	124.818	72.213	43.82	65.3212	51.3266	59.4281
157499	scaffold_11	382102	383255	+	1154	39.6301	29.7949	39.4819	33.8422	32.7595	26.0789	29.6514	22.1302	25.6251	31.7827	25.7476	25.3505	33.2553	30.6165	41.2156
74239	scaffold_11	383220	386203	-	2984	13.6793	27.2205	23.014	24.6699	12.7454	12.065	13.9318	18.9886	24.9183	11.4544	10.9069	18.164	16.2856	13.8837	22.4456
5529	scaffold_11	386524	387817	+	1294	124.16	224.218	259.191	233.196	76.4993	58.6491	73.8087	194.21	230.162	98.3401	57.9666	48.5445	106.001	94.5824	98.7515
5530	scaffold_11	389130	390167	-	1038	15.3545	13.9068	8.32151	11.5795	26.4378	46.2093	34.4497	14.4845	9.2361	29.23	32.0729	87.9787	27.6903	27.8048	53.7135
5531	scaffold_11	390427	392824	-	2398	33.8411	42.5233	40.7097	40.4349	34.1734	46.6146	34.2784	39.1714	41.9878	39.4497	35.5706	55.7335	38.1112	33.8042	56.0569
74246	scaffold_11	392981	394369	-	1389	90.3292	104.361	144.962	113.766	105.452	63.1161	97.7071	115.729	110.499	182.933	90.5312	32.9002	69.4747	83.5774	85.5023
74247	scaffold_11	394466	396191	+	1726	60.8678	56.8268	63.2548	63.0971	42.2885	15.2703	20.6162	49.1918	54.0847	77.1603	40.499	9.57059	31.4859	29.0468	26.0931
74249	scaffold_11	396293	397674	+	1382	42.0297	38.5296	56.7582	39.3737	38.0113	19.1795	29.0678	30.9851	36.8676	42.2902	36.0398	27.9713	51.8789	39.9782	73.7671
36073	scaffold_11	398723	399421	+	699	64.3498	63.8685	38.7417	60.6507	140.748	226.344	184.336	57.7933	53.3162	82.9191	140.483	217.726	160.29	216.964	234.024
5537	scaffold_11	400303	401700	-	1398	94.8146	78.3654	109.991	97.5685	80.3382	20.2971	33.1944	70.5079	68.4483	135.364	68.1613	36.5199	33.8474	42.9129	38.2554
5538	scaffold_11	402087	402989	+	903	78.6407	31.8306	50.5856	44.4824	53.9291	55.5603	59.0702	32.2496	31.3523	78.8401	58.9142	73.0902	59.8876	59.234	82.365
74254	scaffold_11	403058	405352	-	2295	1.62042	1.93	1.20371	2.54334	240.952	122.94	76.5628	0.90308	1.52974	59.6703	220.939	10.1846	99.5424	92.0598	2.10705
5540	scaffold_11	406781	408102	+	1322	5.25774	4.96548	5.82747	5.89669	29.5726	39.4213	22.7307	2.44463	3.77918	24.7269	36.6321	16.1788	42.3561	39.9989	93.9029
158150	scaffold_11	408180	409381	-	1202	15.3221	13.9977	15.3434	11.9804	15.5046	88.1445	50.6992	13.3558	14.2294	26.7613	20.0981	122.813	60.002	104.64	305.54
74257	scaffold_11	409785	411210	+	1426	51.3507	51.4859	34.3248	41.8481	90.3393	97.8674	86.674	29.7088	27.05	59.2823	81.5679	66.6411	71.5167	87.015	49.1706
74259	scaffold_11	411446	413090	+	1645	17.6281	21.5797	16.6515	21.3366	23.7429	16.3631	10.7944	10.9976	18.3322	25.763	21.2353	6.1253	14.237	13.1381	9.27955
74264	scaffold_11	413055	413812	-	758	66.9339	64.6566	102.405	60.2867	21.532	21.3066	14.7393	47.7337	59.9734	31.422	18.001	14.2319	31.4586	20.1998	44.0853
74265	scaffold_11	414417	415651	-	1235	12.5826	16.5909	16.4771	14.9562	22.7738	21.0084	18.3199	13.3118	12.8651	29.8793	21.0402	24.4157	15.7741	25.2072	46.5188
86122	scaffold_11	416781	418333	-	1553	98.3794	103.518	119.732	118.739	85.6156	61.6266	46.818	91.5417	108.713	131.766	80.0827	29.6188	79.549	74.1843	74.4747
65239	scaffold_11	419504	419989	-	486	123.343	59.9288	51.2378	47.4088	73.3354	136.079	206.104	37.2967	61.5874	70.1756	142.066	259.969	136.134	147.627	279.341
5547	scaffold_11	420782	424565	+	3784	358.471	548.97	494.152	514.498	74.3278	69.0599	66.9922	491.091	548.728	176.518	54.3545	99.94	76.2957	66.183	200.682
158360	scaffold_11	424708	426278	-	1571	46.3575	51.3789	85.6189	41.4321	22.6627	29.5798	20.042	39.5333	35.068	44.9609	20.6693	67.4525	22.2936	22.8995	32.7334
37797	scaffold_11	426692	427606	-	915	37.595	32.3186	21.2616	36.5125	48.2854	53.6468	41.1093	24.5322	27.1042	53.1607	46.0814	79.091	38.1023	51.386	52.4151
57088	scaffold_11	428352	429859	-	1508	39.1932	35.5427	18.6287	31.5765	131.11	53.921	47.5415	24.4128	25.0717	92.9616	105.785	24.0941	37.0259	30.7299	21.1784
158420	scaffold_11	430386	432528	+	2143	35.1615	23.1373	18.6464	24.9258	75.3282	60.9887	75.7666	18.605	19.764	43.4134	74.5614	89.458	61.9449	63.7188	77.1587
158429	scaffold_11	432530	434333	-	1804	14.332	15.191	17.772	16.859	24.9115	26.008	21.608	12.9297	13.6975	27.356	24.1787	22.0095	22.8073	27.7909	32.2064
98371	scaffold_11	434577	435940	-	1364	111.719	98.5646	118.01	122.889	216.524	128.107	163.793	102.243	114.9	204.978	218.163	124.374	218.41	210.004	238.72
74275	scaffold_11	438604	439503	+	900	0.0491913	0.212439	0	0.21334	0.0843474	0	0	0.0390314	0	0.0828303	0	0.0416197	0.059141	0	0.0801936
158482	scaffold_11	439682	441363	+	1682	40.0871	44.2371	37.4282	59.1542	73.137	53.9885	95.6997	47.5548	52.4489	195.675	86.2421	179.138	52.056	63.6613	50.3975
74277	scaffold_11	442098	443776	+	1679	34.806	43.7278	49.0588	45.6056	73.4938	92.0491	52.8999	44.1457	47.7977	74.1254	71.2086	41.9642	57.1579	69.404	35.5498
158498	scaffold_11	443784	444842	+	1059	14.632	21.7254	9.92006	20.9955	71.1816	48.2583	56.2224	18.2773	19.636	49.1702	99.7672	53.5514	53.629	55.1145	21.6386
158604	scaffold_11	450232	452121	+	1890	282.639	362.866	203.293	309.464	3999.51	2597.24	2696.61	194.897	272.202	1482.8	3100.47	1127.58	2288.31	2335.01	527.426
5558	scaffold_11	453531	454364	+	834	147.043	105.035	138.093	142.001	362.633	145.596	90.2458	98.772	112.956	250.413	245.901	34.5832	140.088	129.569	88.8764
65253	scaffold_11	454534	456058	-	1525	45.5785	65.3407	56.7939	49.0527	25.9099	29.3443	21.0599	32.1568	48.0792	13.5652	17.2591	16.2358	51.5516	33.786	66.6133
5560	scaffold_11	456380	457706	+	1327	78.9025	117.57	94.97	80.2748	23.2829	33.6101	22.1964	73.645	97.5832	18.707	16.0978	17.388	42.758	29.5862	65.8379
106695	scaffold_11	457997	460158	-	2162	48.4086	89.4514	65.7236	79.0047	13.5709	17.0845	14.5633	63.5137	82.9411	13.6026	8.31142	14.2935	27.1058	13.0517	62.5766
74285	scaffold_11	460568	462020	-	1453	137.631	156.632	157.536	145.015	166.532	145.27	136.96	130.335	138.839	168.232	146.48	152.434	110.667	102.114	101.357
5563	scaffold_11	464051	464567	+	517	37.8497	26.4419	20.6961	25.477	79.6569	66.3822	48.5719	22.2185	20.8072	72.889	77.8063	30.3574	48.697	47.0447	45.3009
74288	scaffold_11	464738	465657	-	920	31.5198	35.3295	32.438	29.7191	41.917	108.051	26.3817	16.5332	26.4187	40.3933	58.7171	27.1161	76.1955	53.7947	132.856
74289	scaffold_11	465793	467039	+	1247	1.34911	3.14314	1.06086	1.23179	2.19154	1.97869	2.02219	1.52119	1.2633	2.51081	3.1989	2.10268	2.17688	1.52124	6.51131
5566	scaffold_11	467544	469015	+	1472	27.249	32.5153	39.5695	31.6966	34.7074	37.5884	32.2871	23.9359	26.5105	45.1993	41.9914	41.7073	41.6197	36.8204	67.0014
57044	scaffold_11	469164	470552	-	1389	148.434	156.76	165.215	153.135	132.888	84.2984	103.254	188.514	165.943	215.216	126.899	93.3341	121.629	109.233	91.0362
40617	scaffold_11	471254	471622	+	369	233.479	186.618	170.608	196.585	173.324	174.768	148.73	205.248	201.019	221.621	165.894	144.349	178.144	165.794	157.551
74291	scaffold_11	472227	474238	-	2012	41.8297	33.9723	40.3397	36.0726	51.275	59.8312	51.2468	37.6774	32.6835	38.7186	57.2922	48.8886	73.0944	84.485	56.4803
5570	scaffold_11	475394	480770	-	5377	10.5061	14.3713	11.8166	15.0976	22.0382	18.2511	20.9736	15.111	13.6193	22.2311	20.3286	22.2991	19.6495	17.9674	21.3623
5571	scaffold_11	481290	482012	-	723	2182.81	1403.33	1555.38	1669.04	1181.32	846.829	1003.9	1770.6	1694.12	1641.79	866.634	833.447	1751.85	1562.74	2411.05
158990	scaffold_11	482403	486060	-	3658	24.4356	41.4483	28.9103	38.7581	16.1454	15.6777	20.7957	28.723	33.9603	102.192	14.4516	20.316	15.4675	13.6407	28.3922
74296	scaffold_11	487818	489415	+	1598	23.8538	37.589	24.4701	29.9183	58.3834	67.2372	65.2686	21.587	33.6587	44.3878	50.8119	73.9309	47.3313	45.1947	23.9828
65268	scaffold_11	490883	491509	+	627	57.6879	55.2443	56.5324	89.1739	61.6866	29.0973	30.6663	52.9446	65.038	98.029	40.9077	24.1354	20.7984	19.0174	29.1805
159073	scaffold_11	492606	494486	-	1881	7.53168	4.94675	3.57852	4.75676	10.7553	13.217	16.2734	5.88273	5.38394	7.56966	14.4881	38.5131	10.0172	15.8118	84.5486
74299	scaffold_11	494579	497937	-	3359	35.0724	49.1791	43.0324	50.4393	77.8788	91.5431	76.4485	37.6905	42.6648	89.561	81.9532	68.9494	72.5749	72.4088	54.4046
5576	scaffold_11	498055	498788	+	734	38.904	32.6039	42.3013	33.6402	20.2192	12.6315	19.9928	26.8487	31.1511	23.8673	20.9259	19.8005	30.4568	26.3522	56.3431
113024	scaffold_11	499139	501345	+	2207	76.2676	82.4441	90.1757	88.3904	48.7912	40.5359	42.212	68.2352	75.7028	79.141	39.0375	41.2595	47.1252	42.5008	79.9901
65273	scaffold_11	501958	503382	+	1425	33.7711	43.4941	22.7718	38.6976	48.2645	52.2868	55.5702	35.5967	35.913	34.2133	47.0391	47.1573	43.4406	43.3598	66.5522
65274	scaffold_11	504435	505039	+	605	1593.65	1251.93	1338.33	1396.85	313.061	189.46	289.217	1293.71	1300.15	771.348	337.313	212.859	381.738	276.318	55.6517
56742	scaffold_11	506991	507990	+	1000	56.5798	53.3435	45.3675	57.7553	67.9039	113.614	108.817	61.334	57.2524	54.0095	87.3487	191.896	96.9794	96.2045	115.731
159244	scaffold_11	508461	508984	-	524	10.3921	12.5882	6.46003	8.50101	10.6481	3.92402	15.5065	8.84911	9.87809	10.8122	12.8063	17.5136	11.6815	12.4121	16.0464
5581	scaffold_11	508966	510778	+	1813	30.866	33.2544	28.8435	29.5263	37.5376	58.8307	54.8241	24.801	29.9155	39.8641	42.1336	52.1887	39.4578	42.3388	50.6772
5582	scaffold_11	510865	511742	-	878	106.092	136.609	93.372	107.462	38.6912	42.878	27.7234	87.7007	121.444	42.835	21.7825	17.7903	35.8888	28.782	40.7316
159241	scaffold_11	511845	512789	-	945	69.2894	47.4447	39.0734	39.864	46.6321	41.0644	56.8526	36.8382	36.5317	44.8861	28.5227	74.6776	32.7247	31.1146	85.0052
74306	scaffold_11	517007	518807	-	1801	69.8374	58.3883	39.5784	53.4972	110.792	134.657	148.961	40.7067	77.0239	58.5906	149.371	153.325	82.6923	109.637	59.0899
159434	scaffold_11	521630	522612	+	983	13.9167	12.9019	14.4077	10.7429	12.2016	4.792	10.0474	7.32584	7.60083	13.3851	17.8249	12.0032	10.1256	12.1301	12.1147
159448	scaffold_11	523702	526159	-	2458	25.0719	23.6336	19.0428	25.7778	36.1033	31.2862	28.7111	25.6674	18.4946	39.5483	35.0663	39.5454	28.3891	29.1891	47.6121
74309	scaffold_11	526262	527075	-	814	60.2623	29.7519	49.3289	31.4663	47.4687	45.0092	44.489	28.3529	25.6566	43.4096	59.6766	43.5779	80.5596	70.3714	59.096
5587	scaffold_11	528119	529187	+	1069	84.1129	37.5296	45.715	45.3701	93.3818	63.2996	88.197	39.7288	41.0098	95.3633	144.973	135.85	101.574	128.813	256.56
5588	scaffold_11	529272	530291	-	1020	25.782	31.8346	40.5871	29.215	24.2995	30.238	22.4218	24.2454	26.2557	34.606	26.5351	25.9633	24.6827	25.6718	39.5189
5589	scaffold_11	530597	532588	+	1992	31.2705	44.2635	50.4133	45.611	31.5731	24.0977	28.4124	36.0453	39.3609	43.9724	33.3692	35.2388	24.7965	27.4468	41.4313
65284	scaffold_11	533161	533743	+	583	74.7235	73.1876	103.378	87.2094	58.9202	58.739	55.8089	72.0642	75.9684	86.6947	56.2727	60.0094	61.1699	56.4193	93.3437
5591	scaffold_11	534003	534848	-	846	122.717	131.983	175.089	150.926	93.3205	79.6314	79.0714	113.606	126.57	120.589	80.8189	78.4575	82.4828	63.5853	80.7908
74313	scaffold_11	534926	538755	-	3830	12.7846	15.5918	13.105	15.7013	38.2933	22.2457	24.6992	12.6113	12.4805	32.2324	39.0717	24.1861	23.1808	23.9777	20.1918
5593	scaffold_11	539611	540249	+	639	2.90991	6.73222	1.2178	1.98316	8.01894	6.37713	6.13866	3.18848	3.31057	7.05807	11.9602	8.14807	5.9141	4.08194	22.7592
65288	scaffold_11	541543	542512	-	970	44.5916	52.2337	55.0337	52.0988	37.4868	25.5144	42.3168	44.0733	52.6196	55.6415	39.702	42.1689	47.7396	45.4691	109.601
159591	scaffold_11	543356	546077	-	2722	19.0783	26.551	24.5716	26.5507	27.2192	24.5984	21.6547	15.9639	21.8104	29.441	25.0501	28.8157	19.8477	16.9001	48.9072
5596	scaffold_11	546757	547433	+	677	205.143	163.566	194.084	165.459	99.1798	90.3982	109.726	138.645	144.935	116.28	78.8566	85.3725	91.9088	76.456	92.1101
5597	scaffold_11	547628	548375	-	748	89.728	94.703	107.103	90.4583	93.4193	57.2274	58.6687	70.7732	83.9419	85.1613	76.3058	40.3622	74.0053	72.5953	101.025
56835	scaffold_11	549031	550360	-	1330	180.95	220.258	145.162	215.595	314.781	178.549	130.771	200.073	221.224	229.723	291.378	119.386	143.192	184.681	101.668
86231	scaffold_11	550820	552438	-	1619	63.1951	18.6393	44.4362	26.8974	29.6336	20.9671	62.951	40.2272	26.6055	78.2309	39.6525	80.3755	48.3283	38.6453	81.5805
159635	scaffold_11	553511	554768	+	1258	18.652	31.8659	20.6296	22.9857	29.5987	39.6141	34.8005	26.053	21.0379	41.481	43.178	50.291	44.5109	34.2518	57.2862
159703	scaffold_11	555539	557853	-	2315	67.0489	134.263	88.8597	113.279	92.9479	9.1404	68.0495	76.8574	88.464	125.313	93.4836	59.5116	15.6117	14.5449	19.2672
106733	scaffold_11	557867	558881	-	1015	42.9636	88.5023	36.9537	87.9253	71.1634	6.55622	53.8634	55.4439	73.745	89.1262	64.3138	42.5505	8.39045	6.54134	14.506
5601	scaffold_11	561797	563219	+	1423	71.7128	71.7262	34.8073	49.6813	96.958	103.775	127.541	5.82592	7.62287	16.6854	44.4329	28.8237	42.2299	44.4443	23.3818
74333	scaffold_11	567270	568356	-	1087	8.87887	15.3027	8.44751	9.78575	4.78382	6.98178	5.89628	8.75784	12.2151	7.30385	6.6193	7.0987	10.283	5.17315	32.734
74334	scaffold_11	568562	570519	+	1958	181.43	186.248	167.637	185.102	129.59	70.188	116.875	159.369	195.67	96.268	135.49	91.712	102.893	64.8777	53.7436
5604	scaffold_11	572812	573223	-	412	2054.03	2283.05	2072.93	1854.44	1732.36	1260.3	5619.53	2509.12	2681.47	1640.13	2001.48	8393.43	2582.93	1807.04	1551.75
74337	scaffold_11	574372	576217	-	1846	32.5686	23.0449	22.9742	21.3224	14.6397	24.7682	24.3228	30.4471	20.2129	29.7826	17.2873	39.4057	22.9516	22.7178	40.4074
5606	scaffold_11	576509	576942	-	434	166.072	70.2664	109.375	78.3064	77.1371	53.3213	53.2612	75.8415	74.8779	136.212	75.4204	54.0288	72.9724	75.6329	126.055
160114	scaffold_11	578394	579466	-	1073	46.8303	49.8034	43.115	49.7819	42.9794	39.4409	46.4474	39.1551	50.7985	64.2996	37.5586	41.8214	37.9484	34.2221	42.4436
119572	scaffold_11	580042	580938	+	897	24.974	16.448	20.7773	21.9618	34.4019	34.1343	40.0991	14.9599	23.9349	39.5175	44.5124	26.2246	52.9302	51.5109	37.978
56838	scaffold_11	581058	581942	-	885	42.2211	46.6286	46.0749	41.6121	15.8687	27.2468	17.6106	43.3844	45.7217	24.3437	13.5221	18.2421	19.9075	16.8034	25.3221
106743	scaffold_11	586279	587916	+	1638	26.1633	38.811	34.8468	34.4625	36.6587	32.7748	32.9279	31.1608	34.7328	49.5844	38.578	38.2809	43.9008	38.8588	100.418
74342	scaffold_11	587951	589914	-	1964	130.923	186.279	242.268	198.047	62.2105	45.0564	79.1055	218.532	226.722	86.1241	55.6363	75.0107	70.7885	58.6427	89.1153
65304	scaffold_11	590362	593752	+	3391	36.0731	66.0434	51.0024	58.1509	62.145	19.3376	42.1705	57.8876	64.0834	65.4349	42.6018	36.2205	21.9594	22.9861	25.4877
106745	scaffold_11	594177	595993	-	1817	14.9604	25.0963	24.1761	24.4102	29.9556	20.0197	23.9014	15.8918	22.2448	39.3865	33.2797	19.6874	25.222	33.2223	18.8281
74347	scaffold_11	597328	599112	-	1785	139.265	188.375	193.192	275.326	536.216	499.035	420.122	193.334	322.885	852.261	604.01	425.968	455.604	477.246	225.155
56782	scaffold_11	602410	605655	+	3246	19.8038	29.3036	26.934	38.271	58.3845	38.5485	52.5888	29.2195	40.0595	197.587	100.506	70.8303	71.3628	64.4623	52.5854
160699	scaffold_11	605840	607331	-	1492	6.20166	5.29674	4.95486	3.42316	6.25822	23.8794	15.4459	2.70761	2.62456	10.1428	7.49612	43.4328	42.0963	46.7027	148.364
106752	scaffold_11	608618	608824	+	207	3.422	2.617	3.75929	1.4841	2.20037	4.51512	3.89147	0	0.869753	1.08039	0.9005	13.7526	9.25685	10.9643	97.9757
74357	scaffold_11	610812	611252	-	441	1.30507	1.08387	0.705826	0.522464	0.258206	0.254321	0.476507	0.318624	0.71444	0.338083	0.591757	0.169876	0.120696	0.460882	2.04576
160801	scaffold_11	613934	614892	+	959	0.600144	0.232598	0.405721	0.320343	0	0.0779671	0.0365206	0.0366301	0.046934	0.233203	0.0777491	0.0781182	0.111005	0	0.26341
74360	scaffold_11	621767	622384	+	618	16.3334	9.22976	8.24763	8.69928	28.6822	20.3864	15.7548	9.15155	8.81258	30.3376	61.3503	18.1833	53.9159	26.8587	19.445
74361	scaffold_11	622709	626050	+	3342	2.87464	6.68401	5.01784	2.84963	2.20333	0.436273	0.618304	2.49114	3.6094	8.1083	3.62544	1.16565	1.14672	0.598029	1.44694
39944	scaffold_11	628896	629930	+	1035	100.65	93.1037	109.847	130.007	321.034	59.0217	89.1994	85.9371	86.2795	336.867	273.356	27.6861	102.185	96.3223	24.8251
5622	scaffold_11	630667	631996	+	1330	62.7133	62.5098	67.9878	63.7805	31.6493	35.2489	35.9449	56.575	59.9678	49.1844	30.6374	55.7359	46.3834	35.0209	70.1664
5623	scaffold_11	632150	633623	-	1474	22.9771	30.2661	36.533	32.6696	33.862	29.7509	27.8238	22.9978	25.65	35.1242	37.2554	34.5607	38.0966	35.6674	79.6904
161167	scaffold_11	634228	635927	+	1700	43.0221	48.0237	64.9546	46.6912	25.4754	29.4024	23.1154	36.6781	49.2989	44.7503	31.4693	23.356	44.648	35.0903	51.5834
160987	scaffold_11	635970	640323	-	4354	31.4094	45.852	45.3249	50.3783	46.7437	35.3159	53.7978	43.9144	46.3743	65.704	50.7151	66.5704	48.3003	44.5803	75.9868
161072	scaffold_11	641062	644012	-	2951	34.1455	46.9295	34.3731	43.7494	60.5423	47.4061	44.2093	32.7594	36.2091	60.3881	56.1674	35.1983	39.7714	32.4514	37.2855
161071	scaffold_11	644013	644500	-	488	28.5773	38.8528	11.6407	39.188	51.7233	42.518	37.5352	33.6166	35.4175	41.3982	43.3923	28.7841	29.5584	18.4645	19.8923
74370	scaffold_11	647011	650197	-	3187	35.7011	80.0096	57.7831	60.62	9.52779	10.2056	10.6597	46.823	67.564	14.6077	10.294	11.8473	12.7932	9.42797	33.9923
113068	scaffold_11	650260	650735	+	476	103.519	60.1167	82.5583	59.6186	42.8205	55.6851	42.1604	58.5964	58.1533	55.8321	36.4975	50.7567	64.7445	61.8429	209.245
74372	scaffold_11	651705	653346	+	1642	55.6772	52.2818	49.4533	50.4453	99.6758	96.6505	76.936	52.3929	50.1083	75.7277	101.92	54.9775	99.6141	101.913	113.426
161356	scaffold_11	653716	655816	+	2101	15.2982	11.3601	12.1115	15.4445	46.8086	55.3038	63.4119	15.8169	13.3251	48.7165	59.2126	80.8344	74.7609	68.4429	107.969
74374	scaffold_11	656688	658254	+	1567	154.063	178.668	161.271	169.803	233.43	134.844	189.801	145.781	160.076	191.506	232.606	261.009	153.125	149.745	110.242
74375	scaffold_11	658264	659608	+	1345	53.7191	70.9341	93.9883	73.2048	48.5107	39.5255	32.3412	67.0702	73.3541	77.2908	38.8052	33.6144	35.7748	40.3727	39.1458
106767	scaffold_11	662553	663049	+	497	13.8072	27.8906	15.9706	34.3833	28.2572	11.9603	14.7281	18.2356	26.1727	30.9739	19.803	10.5515	10.7096	7.77008	12.4889
5633	scaffold_11	664547	666755	-	2209	33.7703	39.5258	29.1683	39.7745	18.918	22.5936	26.7153	40.9168	50.9798	40.8677	24.1168	72.1005	24.5533	29.4277	81.486
113075	scaffold_11	669112	670034	-	923	216.612	11.4275	36.6323	26.6686	49.9642	152.7	134.401	35.1664	23.9434	41.8369	64.8676	299.459	78.1392	89.0361	162.177
106772	scaffold_11	670347	671115	+	769	92.8045	59.0907	54.29	58.7253	42.2505	34.128	52.3755	49.472	46.8242	60.6363	34.7598	79.4454	26.3712	27.3113	34.6324
74386	scaffold_11	673701	674173	-	473	2.15277	5.79379	3.45489	2.92271	1.68516	0.790385	1.25876	3.71335	3.33053	2.44288	1.8128	1.10868	2.02555	1.50396	4.80653
74389	scaffold_11	675335	676388	+	1054	84.7219	46.7104	64.0849	62.7024	19.6984	27.5246	11.7298	41.6607	53.5505	52.1265	56.5223	28.7152	104.282	84.6549	122.504
161534	scaffold_11	677707	678324	-	618	7.73688	17.6345	14.9842	12.6761	5.58904	2.66173	4.6471	12.6189	12.09	5.9107	7.78189	8.72801	9.21566	4.65916	14.1312
5638	scaffold_11	679145	680570	+	1426	42.5335	72.6926	69.7409	78.2564	48.2839	43.9656	58.675	71.6115	87.7469	59.23	49.8819	51.9049	49.4943	45.5148	47.7787
39458	scaffold_11	680873	681481	-	609	51.3237	59.1795	46.5115	53.976	26.9247	30.3256	17.6554	35.5898	49.8137	34.8254	23.8131	13.5315	24.0351	24.9194	18.962
5640	scaffold_11	682605	683550	+	946	18.9537	41.8703	30.2303	35.1537	14.1233	23.7511	13.6613	26.5133	40.0615	17.4548	11.3103	13.9377	18.7926	16.9016	27.6566
56641	scaffold_11	683826	686094	-	2269	513.237	212.205	237.225	227.75	43.2425	38.0443	38.7895	589.316	394.574	126.26	45.7424	43.0375	44.7819	33.4419	94.5199
106780	scaffold_11	686801	687950	+	1150	519.986	236.86	406.646	320.499	74.4274	62.2545	46.9616	648.652	590.488	182.738	53.7166	42.9949	85.9036	62.4475	134.056
38690	scaffold_11	688242	689657	-	1416	66.033	92.3795	88.7261	80.7617	58.3552	54.0185	78.8518	73.1591	82.7403	44.144	50.4185	97.718	96.1167	66.7688	138.589
74395	scaffold_11	690288	691825	-	1538	85.2052	40.7336	61.1458	50.286	57.3294	147.742	134.355	42.46	41.9076	78.7642	81.0334	110.717	200.449	323.308	101.738
5646	scaffold_11	692026	694256	-	2231	36.6123	51.6481	49.7912	56.371	38.2115	37.8544	25.0233	46.4493	46.9667	56.4534	38.3836	21.39	34.1883	33.9204	33.4667
5647	scaffold_11	694674	695169	+	496	125.944	92.4496	151.163	108.235	36.0432	14.4717	20.901	95.6113	101.181	95.1379	36.4539	12.9138	38.6324	28.7526	37.5422
56934	scaffold_11	695384	696181	-	798	53.87	66.6068	78.0611	65.253	53.9855	25.4388	25.5872	58.8113	61.2538	78.7977	38.0282	18.8697	32.4831	38.8414	63.2655
161758	scaffold_11	696709	697320	+	612	18.6637	22.7018	8.77352	18.5731	27.9091	26.8172	24.5506	22.9023	21.034	17.7841	25.0365	22.34	20.6994	21.8083	24.0581
5650	scaffold_11	699739	700692	+	954	45.1075	36.5088	27.8968	35.2614	82.7957	112.979	82.4919	28.7949	35.7153	53.1364	78.7428	73.07	84.9176	83.5152	76.7892
5651	scaffold_11	701569	702588	-	1020	319.454	412.288	268.432	307.51	3387.53	11290	9585.25	347.632	367.932	521.867	2155.45	6890.34	8288.94	6869.45	57.5625
161705	scaffold_11	703486	705291	+	1806	25.3719	23.8553	22.0827	24.8991	118.913	531.259	480.261	18.0699	22.6045	33.9301	107.383	546.04	522.779	413.738	25.4768
65341	scaffold_11	705341	706210	-	870	2.39171	7.94815	2.54919	3.487	5.27898	22.0444	15.9416	2.14	3.93188	4.37001	10.4986	40.5146	32.6091	30.4873	36.419
74408	scaffold_11	706200	707086	-	887	1.49737	5.35289	2.06168	2.51101	4.57872	10.7056	10.582	1.54454	3.19686	5.16872	8.82632	31.1232	23.7631	21.8067	33.7681
106796	scaffold_11	708086	708456	-	371	84.3677	44.1484	75.7198	55.1693	56.0649	74.972	120.741	43.934	51.3184	84.594	50.746	103.892	133.426	91.3981	47.6622
98557	scaffold_11	709319	710540	+	1222	72.06	83.8891	70.112	77.9335	160.833	273.995	253.417	60.7702	73.592	129.451	152.052	196.668	225.496	173.116	128.697
5655	scaffold_11	710837	711639	-	803	89.1508	98.0977	109.264	86.271	64.4265	110.247	85.4864	68.3318	83.1251	109.593	76.372	108.361	121.302	103.945	213.377
162168	scaffold_11	711926	713414	+	1489	125.324	104.843	109.749	125.236	179.203	222.503	155.311	100.006	101.234	200.136	169.303	116.096	188.743	159.455	157.727
57001	scaffold_11	713586	714400	-	815	29.6053	29.4417	34.0391	29.967	33.7183	32.0641	15.2126	36.5507	35.8421	44.5911	38.5615	14.5235	29.8463	25.7698	16.6045
5658	scaffold_11	714829	717588	+	2760	30.3489	44.3928	34.2565	38.1507	18.0293	15.9293	12.0805	41.1867	44.1454	15.1795	12.5485	12.5266	19.4201	13.5867	27.183
162176	scaffold_11	717887	720462	-	2576	35.7821	31.2721	39.2561	30.3363	49.9503	60.5042	98.802	29.1827	30.123	65.9379	68.3383	128.95	76.9063	88.3691	120.239
106802	scaffold_11	721936	724087	-	2152	23.1441	31.1107	25.2581	29.2648	39.8965	30.9748	34.7791	30.0027	29.0932	42.6083	36.6224	23.3588	31.2387	28.3497	56.1765
74415	scaffold_11	724659	725916	-	1258	5.45483	5.44607	3.86612	3.1136	5.09906	3.20954	3.98118	2.17807	1.6816	4.11847	4.20815	3.63262	2.96175	3.01588	5.85197
74417	scaffold_11	727117	729829	-	2713	25.7506	26.874	22.5163	29.8094	59.9215	238.408	289.287	29.6901	31.8204	85.6071	102.429	788.959	161.407	227.36	292.342
34482	scaffold_11	730590	730991	-	402	243.717	209.744	231.807	209.487	105.843	138.102	89.2135	199.672	206.574	128.232	89.6777	77.7107	95.067	88.2262	113.109
5664	scaffold_11	731869	733005	+	1137	41.3129	32.7627	25.3916	32.1191	62.7598	104.297	64.3171	28.424	28.7001	48.977	65.2822	70.5667	80.2383	96.5596	65.1599
162219	scaffold_11	733043	734097	-	1055	1.72053	4.40987	2.50786	2.11115	2.7343	4.39409	3.22015	1.43177	1.91985	2.4378	3.21568	3.15994	7.4669	3.17877	5.81499
74420	scaffold_11	734386	735726	+	1341	719.909	1356.88	1019.78	1071.08	84.9418	30.6107	15.3047	992.132	1233.62	322.76	27.8841	9.63677	45.9236	27.6354	182.642
65355	scaffold_11	736876	738703	+	1828	17.8978	35.6661	36.993	34.9349	16.3412	10.1235	17.4925	19.236	30.778	13.2538	12.5833	16.2084	25.0993	14.1207	71.3846
5668	scaffold_11	738829	739160	-	332	116.148	40.1203	117.664	54.363	38.528	21.9582	77.5364	44.4394	44.8741	94.0822	46.264	45.9195	86.4136	60.4033	183.479
113106	scaffold_11	739259	740494	+	1236	18.3393	22.7908	20.6506	21.9968	21.005	19.842	23.4055	18.1041	17.8801	28.3473	20.1786	20.5169	21.8334	22.0625	31.0653
162327	scaffold_11	740752	744447	-	3696	44.7872	76.1729	60.1211	64.0227	21.9872	15.8705	22.1738	58.3476	68.8542	20.5025	18.3478	23.9178	29.8105	19.1279	51.2894
5671	scaffold_11	744708	745032	+	325	1026.84	769.879	833.124	820.721	693.141	636.814	632.897	696.945	706.583	906.036	702.024	468.625	522.934	562.947	658.673
162380	scaffold_11	745927	746505	+	579	1.91158	3.57734	2.82239	3.11719	5.04773	3.87411	6.04892	1.82012	1.94342	6.82384	8.43484	6.08121	7.26239	6.66965	7.91548
74426	scaffold_11	748653	749733	+	1081	2.37538	1.79817	2.41155	1.24333	1.12359	1.00293	1.13396	1.78729	1.49894	4.17216	1.79334	1.87115	1.72335	2.66361	10.2486
113109	scaffold_11	749692	753382	-	3691	26.4721	35.7854	25.8267	32.0963	34.6348	37.5068	35.8298	31.3214	30.9373	41.9088	34.0385	31.4904	29.8221	30.837	45.9228
74428	scaffold_11	753469	755570	-	2102	20.1352	21.724	14.1789	18.9631	18.4003	15.0288	10.347	18.3496	16.8947	18.5659	13.9226	11.6721	12.2305	10.5395	14.2494
74430	scaffold_11	758780	759786	+	1007	45.635	19.2081	24.1875	22.4229	41.3487	69.6842	48.3439	40.6749	26.3264	31.5364	53.1629	44.7856	46.1441	55.1012	95.3961
5675	scaffold_11	760515	763731	+	3217	41.9051	73.3103	38.6426	70.8457	108.394	55.3515	34.0108	72.3859	74.5871	82.7968	95.6991	19.2121	51.258	45.9737	90.5151
29630	scaffold_11	765183	766143	+	961	29.6683	29.3789	32.5926	25.3743	28.6351	40.8086	23.6161	22.2979	24.9638	34.9852	25.9917	31.2212	31.0721	24.6747	32.9328
29631	scaffold_11	766275	767930	+	1656	3.39527	8.25511	2.91345	3.68706	4.53826	3.77013	3.89147	3.58495	3.47901	6.66244	4.59255	6.15247	4.21058	3.57977	14.5133
119648	scaffold_11	769228	771255	+	2028	67.3033	53.0626	46.1033	51.9589	77.5035	60.3177	69.183	50.9776	54.3535	71.386	75.0393	92.2959	49.1063	53.7854	56.6219
56753	scaffold_11	771424	772429	+	1006	22.1361	17.6751	23.322	23.4758	74.8185	52.8447	28.1648	20.7418	24.7867	83.6248	57.9963	12.8831	47.6185	44.7848	33.9348
5680	scaffold_11	772602	773303	-	702	254.659	204.087	298.355	253.765	228.495	113.647	122.781	244.347	258.261	308.914	198.459	79.4509	137.844	125.993	83.3294
74440	scaffold_11	773595	774509	+	915	271.294	285.365	430.419	310.063	144.898	70.1943	121.912	315.848	340.647	288.005	126.551	128.339	122.625	115.285	109.642
162883	scaffold_11	777686	780300	+	2615	24.1931	34.9611	27.9875	37.2851	41.585	46.6779	40.5815	28.8415	33.8735	53.8365	41.1585	40.3655	30.9184	34.5096	34.2379
162894	scaffold_11	780300	780675	-	376	7.65343	9.49196	9.62369	4.59588	2.22085	2.58515	2.23553	4.57789	3.47149	3.56875	4.06518	1.09584	2.12341	1.1712	2.11148
162947	scaffold_11	785605	786899	-	1295	77.5703	193.213	55.704	127.539	131.924	31.7269	20.9328	51.9194	68.957	111.677	82.4206	7.31799	22.1539	30.2127	13.7661
74447	scaffold_11	788462	789044	-	583	5.99914	4.64597	4.80519	2.10778	0.976578	1.21839	1.38171	1.20509	1.93009	0.959013	1.08709	1.86325	1.09558	1.10398	9.65625
5684	scaffold_11	795858	796588	-	731	89.5133	57.4109	60.1461	61.9881	92.9437	115.736	59.7456	54.8309	56.2775	77.9126	106.538	25.0572	125.968	94.1173	85.8982
163014	scaffold_11	798768	800163	-	1396	57.5918	45.3564	58.2237	47.7813	74.7707	52.7571	46.589	36.7388	41.8823	90.3004	77.7126	33.245	78.544	57.0485	83.9103
74454	scaffold_11	800607	801610	+	1004	19.5344	19.5512	23.2522	20.807	28.3916	44.758	29.8256	18.1939	18.1563	43.8819	39.9171	27.7948	51.2123	37.8224	52.7289
74455	scaffold_11	802231	803490	+	1260	155.62	62.1384	112.866	130.411	193.577	66.0472	205.108	32.3682	40.1515	579.427	319.342	168.976	492.771	214.594	19.4756
106836	scaffold_11	804932	806401	+	1470	19.1846	20.8754	24.0069	22.4398	28.9708	23.423	31.4733	19.1891	16.4117	29.4132	37.8386	32.285	33.6017	36.6171	45.6858
163100	scaffold_11	806571	807667	-	1097	74.6613	85.024	93.4943	77.3623	33.2507	22.9696	31.0325	70.9931	78.9004	59.8009	31.7413	30.0822	33.5761	25.3829	37.0082
56690	scaffold_11	808314	811328	+	3015	37.8699	53.7862	57.1564	63.658	84.2845	52.8353	53.2377	47.7582	49.9809	94.1174	72.8797	44.9617	55.9456	49.0651	49.349
5691	scaffold_11	811595	814377	-	2783	12.0424	15.4692	13.5614	13.7295	15.7799	8.75859	8.94773	10.5145	7.97334	22.6481	15.1373	8.86979	10.7678	10.2002	16.6237
5692	scaffold_11	814704	816297	-	1594	120.401	133.101	144.089	136.644	66.9594	37.7839	86.3717	122.751	141.608	66.8072	70.7725	47.6093	63.3113	45.0106	41.5885
163126	scaffold_11	816399	818201	-	1803	16.8691	23.9833	21.4721	19.2964	23.7043	31.9319	30.6332	15.0995	17.0253	34.8135	28.7411	40.5116	31.4697	28.9148	94.9914
163135	scaffold_11	818137	820159	+	2023	15.4285	21.0916	13.117	14.5404	12.5333	15.3939	11.8591	14.5514	13.1269	13.1185	14.5032	16.1088	15.6287	9.39385	31.4135
106842	scaffold_11	820323	821390	-	1068	54.3453	16.4998	26.0484	49.0082	71.1859	73.6153	125.107	19.1429	23.2213	75.9782	152.299	165.052	129.429	100.039	53.5901
5696	scaffold_11	823503	824597	+	1095	50.0134	35.2707	41.6447	38.5414	115.464	228.613	171.598	16.5215	12.8658	76.862	132.406	195.806	146.605	141.532	101.176
65382	scaffold_11	825463	826315	-	853	245.547	90.517	94.5577	115.113	251.411	119.782	196.795	73.7159	77.5666	213.723	512.446	215.393	217.088	169.97	47.8905
163329	scaffold_11	830318	831587	+	1270	0.592619	1.02874	0.551461	0.93735	3.25767	2.97315	3.5299	0.497881	0.637933	2.64144	7.45614	7.87496	4.23301	4.4544	8.55293
74468	scaffold_11	835598	836711	+	1114	0.516641	0.228839	1.15259	0.827313	0.0681442	0.100678	0.37727	0	0.888881	0.0669185	0.167328	0.30262	0.19112	0.121633	1.91126
74472	scaffold_11	839390	840539	+	1150	21.7896	21.3917	25.0369	25.7788	38.0884	42.3591	38.4038	17.167	16.0861	32.4767	46.5847	40.5846	39.7582	41.4745	69.758
74476	scaffold_11	841815	842338	+	524	1.18284	2.3717	2.3761	0.732846	0.724357	0	0.935736	1.07262	0.429482	0.213399	0.924903	1.85859	0.711046	0.129293	0.48208
74477	scaffold_11	845168	847843	+	2676	37.6214	39.88	32.1186	42.6631	84.5507	75.7623	71.015	17.5379	22.488	68.2096	79.6882	59.63	58.1001	55.458	7.34958
74481	scaffold_11	849199	850438	-	1240	1024.22	105.903	77.5663	53.0183	43.007	37.3249	39.3447	13.6547	9.36493	19.2981	41.9408	37.7598	33.9107	39.4751	40.889
86407	scaffold_11	852232	853896	+	1665	9.86484	11.2918	5.81877	6.52704	9.25542	19.1754	12.8734	1.66675	1.10835	3.15651	8.86676	13.1158	7.28873	9.1757	14.955
163417	scaffold_11	854919	855415	-	497	1.15802	1.53879	0.939445	0.92719	5.88056	3.23453	8.80867	0.494765	0.996191	5.09981	11.3267	11.7573	6.10449	7.15665	8.85841
163422	scaffold_11	856189	857245	+	1057	0.167539	0.482359	0	0	0.466823	0.318322	0.397615	0	0.085165	0.599481	0.670135	0.602442	0.503566	0.224336	0.785245
163424	scaffold_11	857866	858899	+	1034	0	0.030818	0.0752586	0.185692	1.06454	1.37392	1.11776	0.135893	0.0435297	0.9012	1.69458	1.48527	0.978057	1.08111	2.30343
163454	scaffold_11	860458	861584	-	1127	16.0275	24.6275	19.7823	24.1924	10.811	21.3961	13.2075	19.0135	19.6493	15.6437	17.6976	22.3683	14.2159	13.7363	26.3209
5710	scaffold_11	862912	863304	+	393	7.09706	4.4596	7.52432	4.98335	10.4307	14.174	24.5074	5.63125	3.77944	10.338	21.3439	31.8343	20.5865	17.0667	27.9147
74486	scaffold_11	863870	864529	-	660	1.94529	1.59329	2.3581	2.15279	2.35789	2.26577	2.75941	1.22417	0.954752	1.80721	3.55861	4.37006	3.14523	3.2335	6.28791
163465	scaffold_11	865094	866720	-	1627	0.925171	0.58757	0.645688	0.708072	1.95964	3.81435	6.13499	0.215908	0.387299	5.26917	3.52872	6.3312	5.95409	6.84991	2.52854
163480	scaffold_11	868882	870657	-	1776	0.947264	0.448562	0.240988	0.389201	2.09444	80.2435	35.9698	0.870296	0.45618	0.776534	2.16211	44.017	13.2768	31.0138	0.447025
113139	scaffold_11	872732	874076	+	1345	6.45155	8.079	12.8442	11.3633	17.8917	9.31156	11.9261	8.17484	9.87202	20.7291	21.3151	13.702	12.1888	11.9129	11.9128
119680	scaffold_11	875504	877268	-	1765	5.74409	5.36213	5.84181	5.2652	3.61284	2.1605	1.56761	5.65237	4.38622	5.27955	3.21058	0.806455	1.14596	1.11317	2.0037
5717	scaffold_11	877850	878317	-	468	0.66219	1.70224	1.41335	1.23081	0.729929	0.718946	0.449016	0.300242	1.1541	0.796445	1.19489	0.960454	0.227465	1.01335	2.31328
74490	scaffold_11	880048	881323	+	1276	3.26143	3.77096	3.53715	4.09291	21.9825	13.4481	14.9041	4.04691	3.9507	15.1315	23.6364	11.8009	14.6416	13.8048	12.9812
98653	scaffold_11	881570	883567	-	1998	5.60603	4.51353	2.99897	3.38268	11.2653	9.93571	8.39647	3.34053	2.07252	7.81664	10.505	14.8856	8.07195	8.08723	11.5414
29666	scaffold_11	884735	885263	-	529	1.92488	2.77094	2.79495	1.59702	6.09884	5.51237	5.69376	0.863266	0.680676	3.10026	9.16161	9.27591	6.43955	6.21145	23.3304
74497	scaffold_11	887570	887984	-	415	0.853439	1.76606	1.31258	0.740263	0.91461	0.900848	0.337574	1.1004	0.7592	2.96393	1.61699	1.17337	1.92386	0.979513	1.8261
74498	scaffold_11	888162	888635	-	474	2.24163	1.41178	2.95509	1.78233	1.76169	1.57743	1.33	0.444662	0.379829	1.17955	2.12358	1.81757	2.24586	1.78665	5.55772
163547	scaffold_11	892992	896055	+	3064	0.288983	0.0936008	0.152384	0.150396	773.088	227.898	275.557	0.481524	0.176278	111.833	294.109	130.417	124.277	108.413	4.06333
74500	scaffold_11	899915	900710	-	796	33.2041	19.1355	22.2405	14.3281	29.707	21.7924	24.8595	12.2684	12.2137	10.2549	10.6316	7.34095	11.1001	9.1496	7.70705
74501	scaffold_11	900729	901818	+	1090	231.718	79.0215	48.2967	31.3903	234.319	266.498	164.706	14.2447	10.9014	12.8577	47.302	35.0521	31.2525	35.1179	19.9638
163577	scaffold_11	902281	903030	-	750	0.118059	0.212439	0.207513	0.256007	3.64381	2.99082	3.59572	0.140513	0.120026	2.88249	5.8655	3.8956	1.41938	1.98732	1.87653
163579	scaffold_11	903067	903659	-	593	0	0.376157	0.19684	0.194272	1.85621	0.693486	1.12216	0.236953	0.151803	2.19996	1.25736	2.08449	0.269276	0.51412	0.182566
163588	scaffold_11	906288	907007	-	720	0.430424	0.354065	0.918677	0.320009	1.42336	0.93463	1.4593	0.195157	0.187541	0.414151	1.91581	1.35264	1.10889	0.752773	0.50121
5730	scaffold_11	912219	914867	+	2649	0.0501383	0.180441	0.205633	0.304426	38.0566	13.0121	9.14915	0.251958	0.339824	12.3823	7.51525	0.89084	2.45137	1.62405	1.23969
163606	scaffold_11	916882	918046	-	1165	0.456022	0.382937	1.03534	2.20848	87.3484	25.0304	40.3444	1.29658	1.00451	30.0749	95.1378	16.4942	54.2777	40.9115	11.7399
5732	scaffold_11	923556	924065	-	510	0.347232	1.49957	2.28875	4.1413	67.6516	53.2922	25.8897	2.6174	2.29461	58.8339	91.3742	16.7458	62.4112	33.9412	33.8228
74507	scaffold_11	928055	929024	-	970	24.8289	12.4835	14.2398	12.1142	72.117	50.9903	67.1219	8.80018	9.23395	50.1849	52.9232	56.9589	36.2711	46.4818	115.665
5735	scaffold_11	930890	931677	-	788	1.12366	1.25361	1.43192	1.36451	2.6974	0.711647	2.66675	1.51569	1.02814	3.97333	3.21712	2.32922	1.41848	0.687813	4.99175
74511	scaffold_11	935810	936245	+	436	0.203083	0.438521	0.26772	0.176152	0.261167	0.0857459	0.321314	0	0.103233	0.42745	0.256519	0.601385	0.36624	0.155389	0.910455
74512	scaffold_11	936767	937391	-	625	7.57939	6.6281	3.67298	3.68651	16.2149	11.3651	21.126	3.25991	3.38473	15.5655	20.2807	27.5689	13.2854	11.9239	40.2444
74513	scaffold_11	938238	939101	+	864	0.56365	0.848281	2.02649	1.51116	4.8324	2.37985	7.41812	1.13842	1.09399	25.3236	4.056	15.1305	2.83384	2.90131	13.7415
5737	scaffold_11	941624	942420	+	797	0.111097	0	0.0976378	0	0.142872	0	0.307607	0	0.169422	0.140302	0.327434	0.328988	0.400704	0.340023	1.35836
333464	scaffold_11	945084	947797	-	2714	0.0815625	0.105672	0.100354	0.113194	1.6223	1.25352	1.98732	0.284754	0.182427	1.38712	6.08524	2.11165	1.27478	1.61011	3.88262
29676	scaffold_11	953734	955048	-	1315	6.5314	4.82229	4.14237	4.23434	12.0075	6.7663	7.29762	3.47276	4.38117	12.3017	13.7783	8.85881	10.362	9.71164	8.50723
5740	scaffold_11	960744	962375	+	1632	0.0271275	0.156205	0.0715233	0.0470602	6.79121	99.2357	38.6071	0.0645741	0.055159	2.00985	12.9295	43.3105	67.9687	90.3743	26.5568
5742	scaffold_11	965041	966196	+	1156	2.79573	10.4198	7.775	10.3643	4.95796	2.49019	2.81762	3.06917	5.10058	6.41648	5.35346	2.43021	4.46627	5.0695	14.5784
5743	scaffold_11	966400	967640	-	1241	0	0.0256776	0	0	1.71278	4.15726	2.25774	0.141532	0	0.510598	3.27445	1.99211	2.31608	3.46664	22.8271
74520	scaffold_11	968671	970060	+	1390	0	0.0458502	0	0.0552534	0.518828	0.349646	0.226769	0	0	0.268156	0.643695	0.997075	0.536098	0.536148	2.49235
333480	scaffold_11	970565	971861	+	1297	0.0341343	0.0245689	0.0899969	0.118431	1.63882	1.98888	2.07925	0.0270843	0.0347029	0.718458	3.16182	2.1949	2.70854	4.23109	3.22753
333488	scaffold_110	668	1545	+	878	0.302543	0.217762	0.886302	0.612319	1.16722	1.31998	0.478678	0.520123	0.358847	0.849057	1.82582	1.0239	1.69744	2.73931	3.82244
333490	scaffold_113	1	550	+	550	1.44891	4.75091	6.15464	3.49101	1.7943	1.0196	0.891501	2.36318	2.12773	1.42317	1.62679	1.4302	1.25809	0.739087	2.29645
76844	scaffold_113	1253	1857	+	605	2.5612	5.89914	4.50183	3.30059	1.69392	0.370762	0.521007	1.79996	2.90145	2.52598	1.91025	0.928703	1.14372	2.12767	6.14376
7532	scaffold_114	614	1795	+	1182	2.24732	19.3298	19.5531	29.077	53.7875	1.6447	3.31862	11.65	15.8029	42.193	27.5663	2.50352	1.48603	1.51892	1.52653
76845	scaffold_115	836	1422	+	587	0.226263	0.217144	0.0662839	0	0.258646	0.636886	0.11933	0	0	0.507988	0.254042	0.574309	0.0906762	0.230833	2.02875
163820	scaffold_12	279	1158	-	880	102.228	22.2699	20.8692	19.7679	18.4174	11.4705	18.7454	4.23136	4.70556	11.3515	18.0472	11.4927	9.19374	12.0102	6.43827
5746	scaffold_12	2256	3487	-	1232	3.881	4.78505	8.68497	5.11184	3.23491	2.27589	4.83276	2.65173	3.54378	7.01906	3.93384	3.37484	1.42572	1.78723	1.17166
163839	scaffold_12	3733	4556	-	824	9.72483	13.5739	15.3463	12.4897	14.3258	10.5259	14.0263	6.13893	8.19352	16.2394	14.3875	13.9103	6.072	6.37208	6.1751
5747	scaffold_12	5034	5387	+	354	5.12756	8.64159	8.35327	10.4139	7.71993	1.90094	5.5404	3.6716	8.2645	7.2652	6.84532	6.45457	3.75896	2.20091	2.44658
74526	scaffold_12	7028	7183	+	156	0.283796	2.24695	0.249415	0.492322	1.94648	0	2.02057	0.225181	1.1541	6.4512	7.40834	10.3249	1.70599	0.217146	0.925311
5749	scaffold_12	8047	8505	-	459	0.385814	0.833094	0.0847683	0.669301	1.40579	0.244348	1.22085	0.459193	0.392242	1.70533	3.57375	5.87572	0.231926	0.147603	1.02208
74529	scaffold_12	9566	10357	+	792	42.0362	32.5096	33.0134	18.9581	11.1664	20.9584	23.172	13.3505	23.8688	7.85946	12.6623	27.7149	20.0273	11.5482	46.8859
164003	scaffold_12	21129	23087	-	1959	5.31085	5.62817	6.29609	5.58669	5.90949	2.49998	5.09527	0.771065	1.51641	2.30225	7.47898	5.16262	6.57525	4.78985	7.49743
5757	scaffold_12	24268	24933	+	666	0.864171	0.0956933	0.233686	0.172978	1.3108	1.06654	0.315525	0.158236	0.135164	1.0074	1.4554	0.449942	0.719283	0.559494	2.00484
74538	scaffold_12	32654	34305	+	1652	0.696777	1.87106	1.64867	0.860074	0.758208	0.407345	0.339208	1.02068	0.790122	2.36909	1.06065	1.13371	0.773272	0.840719	1.3762
164012	scaffold_12	34359	34967	+	609	0.799661	2.72089	1.66113	0.945841	0.560931	0.0613879	0.172528	1.84582	1.03471	2.38698	0.48973	0.615069	0.699204	0.111247	0.296282
74541	scaffold_12	36370	38256	+	1887	19.1212	18.6264	19.3615	19.4956	15.0659	13.4127	24.1469	13.6827	14.4546	14.9529	10.5698	42.7776	9.81609	8.49114	36.0297
5761	scaffold_12	41554	41898	-	345	0.128325	0.18473	0.112779	0.222615	0.330055	0.108363	0.203033	0.305463	0.521852	0.216079	0.21612	0.325719	0.617124	1.17825	4.81162
5762	scaffold_12	42312	43932	-	1621	0.327739	0.373505	0.192023	0.521175	52.8017	6.04252	6.93551	0.151695	0.277666	94.2303	7.56653	1.38647	4.66269	4.26308	0.756917
5763	scaffold_12	45692	47229	+	1538	0.748424	1.11883	0.607157	0.774015	2.27047	3.42738	2.77818	0.571006	0.702362	1.76916	1.7695	1.63177	1.10745	1.38759	1.87709
333552	scaffold_12	48586	49440	+	855	0	0.03727	0.0910144	0	0.0887867	0.0874508	0.245777	0.0410857	0	0	0.0436031	0.613342	0.186761	0.0396197	0.801936
98687	scaffold_12	49963	54307	-	4345	0.112081	0.13201	0.116413	0.17676	1.38897	2.73613	22.0054	0.0485086	0.10359	0.368876	1.11542	155.021	2.82978	1.73077	0.215941
74543	scaffold_12	55865	56909	-	1045	1.77936	2.10406	1.93613	1.80063	2.54253	6.83309	19.1706	2.25224	1.63672	3.31717	4.24536	107.892	4.32946	7.19637	15.1255
164107	scaffold_12	59533	63634	+	4102	0.161892	0.551554	0.995956	1.11403	0.259088	0.20962	0.572052	4.48738	7.23096	3.72555	0.790692	0.830973	0.557961	0.371615	0.809365
74546	scaffold_12	64048	64396	-	349	0	0	0.222972	0	0.217515	0.107121	0	0	0.257935	0	0	0	0	0.0970625	0.206803
333558	scaffold_12	64803	66816	-	2014	0.19784	0.36391	0.386382	0.343208	0.980005	0.167064	0.243459	0.191863	0.357575	1.5361	1.11065	0.595157	0.528569	0.336393	1.20051
164129	scaffold_12	66842	67329	-	488	0	0.0652989	0.0797309	0.0786908	0.388897	0	0.071769	0	0	0.381902	0.687554	0.460545	0.327215	0.0694156	0.665541
164133	scaffold_12	67515	68412	-	898	0.197203	0.496795	0.216641	0.342104	0.803085	0.915896	1.28705	0.195592	0.150367	1.36974	1.49455	2.62788	1.48182	1.39573	7.59517
164132	scaffold_12	68413	69127	-	715	0	0.222838	0.326506	0.161124	0.637029	0.470583	0.489836	0.0491305	0	1.14688	0.938535	2.14792	1.04221	0.758038	5.70328
164139	scaffold_12	69281	70160	+	880	0.553402	1.44845	1.06115	0.91639	0.690115	0.169933	0.557188	0.479022	0.664916	1.01655	1.1862	0.808746	1.08873	0.615906	6.39726
74547	scaffold_12	70397	71502	+	1106	17.5327	6.71315	13.4386	6.14557	3.26026	2.77178	3.16666	23.7259	9.19728	5.1226	4.75278	4.84308	4.37943	3.70601	16.4121
74548	scaffold_12	72058	75420	-	3363	0.473921	1.01387	0.833014	0.650867	0.485317	0.0333499	0.1458	0.511831	0.642422	1.7401	0.709475	0.155934	0.0316544	0.0604368	0.450687
119704	scaffold_12	82410	84270	+	1861	2.42652	4.86293	3.9515	3.81741	1.79482	1.20533	0.508129	5.9837	3.89391	1.60231	2.04333	2.2543	1.05825	1.12855	5.97251
57401	scaffold_12	85955	88326	+	2372	11.8146	19.4661	23.2435	27.2143	75.8167	39.1032	39.2166	20.9259	26.224	44.8792	55.7167	73.8889	34.9161	40.2299	19.1237
5776	scaffold_12	90161	91297	-	1137	2.88139	6.53012	4.1749	6.41707	8.44587	11.278	10.4731	3.58389	5.62127	7.835	12.4269	19.4701	16.8528	13.6453	48.4336
43999	scaffold_12	94097	95920	+	1824	3.08255	4.83928	3.56236	5.4949	12.6729	13.7735	12.9033	4.29474	3.43002	11.9545	20.4185	26.9022	18.0341	15.8417	22.5347
74562	scaffold_12	96242	97249	-	1008	0.483129	0.663872	0.0771997	0.380964	4.1044	4.26518	9.79818	0.174248	0.223263	1.47911	4.47516	24.7117	6.81178	5.81383	11.8142
164300	scaffold_12	98014	98380	-	367	0	0.520968	0.106018	0	0.620539	0.101867	0.286294	0	0	0.507815	1.32057	1.32684	1.30529	1.29223	0.78664
164299	scaffold_12	98382	100308	-	1927	0.0689239	0.0496095	0.100957	0.219207	5.41671	11.9508	9.72364	0.0729181	0.233574	2.64997	16.9862	20.1381	9.75044	14.2566	4.88777
5779	scaffold_12	102463	104143	+	1681	0.342378	0.208521	0.254608	0.388352	4.71914	6.4718	9.89652	0.250767	0.160653	2.39474	8.69365	15.2193	8.61256	9.49139	14.276
5780	scaffold_12	105375	106459	+	1085	25.0943	4.05299	4.76945	3.68085	20.395	47.6532	113.107	7.34942	5.10248	27.0363	34.4975	226.576	66.178	108.493	285.171
86476	scaffold_12	107606	109657	-	2052	1.46711	1.5995	1.40314	3.78023	229.902	10.1844	20.2766	0.633405	0.460626	66.7002	16.1513	2.97544	2.41233	1.50225	1.1607
5783	scaffold_12	113994	115375	+	1382	48.2765	45.3547	52.5633	55.601	79.2359	39.7116	40.3452	39.729	41.5575	76.4891	75.2897	23.7702	35.7414	28.7274	11.8027
5784	scaffold_12	116798	118362	+	1565	4.29991	3.56328	2.70993	3.99961	13.9214	8.7909	12.2414	4.04032	3.94015	10.4557	13.9118	10.1962	12.3119	12.6408	7.33272
74569	scaffold_12	118862	120917	-	2056	1.09819	2.9603	1.40041	1.97982	4.72608	3.76398	5.36592	3.74178	2.21108	4.82237	7.54318	5.24699	5.87671	3.95426	7.77558
98714	scaffold_12	121259	123053	-	1795	0.394626	1.06515	1.04045	1.09106	19.3059	2.47846	4.42913	1.46776	0.902702	19.0002	17.4669	1.85723	9.01447	2.69866	4.22189
29710	scaffold_12	123400	125072	-	1673	0.185239	0.628556	0.372109	0.344302	40.6788	3.26255	4.12408	0.293961	0.188325	19.5391	21.6598	1.58966	9.54457	3.44215	5.17687
74572	scaffold_12	131261	132810	+	1550	16.4235	22.5528	23.0189	23.4618	33.2302	24.9637	67.9451	24.3405	25.3506	33.1375	31.4601	24.6979	26.7508	30.3125	18.6023
164418	scaffold_12	133347	134353	+	1007	122.485	98.2241	148.757	112.496	34.4886	23.7973	27.963	130.432	126.224	85.0224	29.9504	27.2284	33.0356	26.9787	45.9063
74576	scaffold_12	135272	136674	+	1403	36.6358	26.3921	27.8157	22.7998	19.8574	19.4787	22.8662	20.5311	21.3018	30.2333	31.4083	31.8511	24.5458	28.394	25.85
29714	scaffold_12	137486	137958	+	473	0.561592	0.202109	0.411297	0.405932	1.44443	4.42616	2.88775	0.074267	0.47579	1.41845	3.46797	5.38504	4.38869	5.01319	13.1226
86498	scaffold_12	138670	141418	-	2749	0.161048	0.394121	0.11323	0.335259	11.1011	0.856773	1.2613	0.332243	0.196477	10.7523	159.24	3.54274	12.3531	4.92904	7.19379
5793	scaffold_12	145692	147428	-	1737	1.27439	2.53166	3.56159	3.51513	1.3548	0.645686	1.16946	1.15274	2.07299	3.45484	2.63991	1.14292	1.25636	0.643563	1.41274
5794	scaffold_12	149061	149910	-	850	2.86467	5.9233	2.74649	2.52996	1.16102	1.58337	1.40093	2.31433	1.32382	3.245	2.63158	2.02712	1.5655	2.39116	7.30234
74586	scaffold_12	150833	151508	+	676	5.10832	3.86539	5.23771	3.522	3.76194	1.82502	2.6941	4.05327	3.32912	6.56148	5.4046	3.49088	5.90535	3.40753	11.3706
74587	scaffold_12	151958	152560	+	603	9.76483	15.5894	13.4212	7.7057	3.27318	1.11598	1.80053	12.0007	15.675	17.4314	2.90579	5.65282	6.70853	3.4268	5.08691
5796	scaffold_12	153470	154369	-	900	26.3173	7.54159	6.70094	7.8509	29.142	1195.99	4234.9	5.23021	4.50097	21.246	58.7792	12892.1	1224.46	751.833	25.5818
74591	scaffold_12	155421	156535	+	1115	21.0442	15.1184	21.4608	17.1514	9.19122	9.15351	19.8832	13.5472	17.6809	21.8293	11.4684	87.782	25.2529	15.6766	26.1187
5798	scaffold_12	157222	161452	-	4231	5.71321	13.7827	18.4658	52.5599	173.733	45.8855	48.1022	12.8275	13.7444	101.029	95.7879	6.67528	44.9743	36.2527	6.81485
74593	scaffold_12	162548	163507	-	960	0.415051	1.26136	0.972717	1.64005	2.68857	1.16829	3.06454	0.914799	0.609507	3.53323	4.77659	4.17497	3.38213	3.77563	13.4199
35416	scaffold_12	163955	165468	+	1514	1.87148	2.44151	2.46713	2.40958	5.46531	6.88935	7.03241	2.27383	2.11076	6.79493	16.5966	14.3992	8.71881	8.54701	15.803
65434	scaffold_12	167058	169009	-	1952	17.9629	29.6131	22.7034	20.4793	18.492	31.1224	21.3154	27.426	30.2063	22.2267	31.2264	45.4789	41.9107	44.9639	40.4131
74598	scaffold_12	170349	173448	-	3100	22.3217	44.9823	30.5119	34.8831	17.7293	16.4616	18.4719	36.5901	37.7065	21.1498	14.2869	19.3572	16.0024	15.5606	17.834
74599	scaffold_12	173624	176219	+	2596	32.0274	40.1883	38.2642	41.2561	32.3126	32.0856	30.1529	28.5248	37.0515	37.5177	28.894	33.7206	36.6601	32.4786	36.7683
106903	scaffold_12	176272	176935	-	664	24.3363	21.1159	19.1613	19.3162	18.3494	13.4001	15.8238	13.5434	22.0304	22.7347	17.9105	11.8466	16.9941	11.1215	34.8915
74605	scaffold_12	180582	182612	-	2031	305.458	267.573	129.945	123.863	146.948	619.534	3618.14	429.098	449.964	320.946	341.932	8359.8	556.091	238.341	112.526
74607	scaffold_12	185478	186454	+	977	14.5006	24.0054	17.6025	17.4122	26.0294	5.01276	23.1577	13.5551	18.4277	27.1254	31.328	23.3871	5.72039	2.46173	3.25043
74608	scaffold_12	186535	187816	-	1282	168.282	143.396	145.65	162.86	159.464	120.321	70.1831	162.27	172.561	211.547	139.701	31.3511	82.5806	74.9632	71.2735
74610	scaffold_12	188138	189953	-	1816	98.4421	137.781	122.961	142.714	64.0618	48.6666	29.9511	151.829	165.292	131.197	53.1291	24.2361	44.1701	38.8366	44.632
74611	scaffold_12	190084	191313	-	1230	40.6008	35.5706	39.9209	37.8079	30.4576	37.2028	30.0972	29.3878	33.4097	52.0619	34.1891	34.1992	37.605	35.5548	111.899
5808	scaffold_12	191524	192675	+	1152	69.2905	59.2783	73.2915	66.6686	61.8108	50.853	43.3231	59.157	59.1143	92.181	56.1152	38.7258	42.0918	42.5493	51.374
164851	scaffold_12	192737	194819	-	2083	23.0606	29.8312	26.375	26.7315	10.7692	10.2302	6.92731	14.9586	23.7257	13.2954	8.30448	6.40179	11.2689	9.48104	14.5873
86538	scaffold_12	194886	196836	+	1951	23.7812	37.5988	37.054	32.6537	17.9179	39.2631	20.321	19.7338	29.968	17.6338	14.5607	20.4856	26.6544	22.8842	32.7762
164990	scaffold_12	198054	199283	+	1230	18.2848	15.0003	16.1961	16.7029	74.4623	51.3363	41.2876	14.2227	11.4537	53.0013	68.8026	32.7983	45.7405	45.3592	38.0822
57338	scaffold_12	199438	200749	-	1312	47.6128	44.5199	49.1696	60.5286	151.189	55.5079	59.2085	41.9558	42.6769	149.492	144.576	32.9182	74.0795	65.839	21.8668
74616	scaffold_12	201791	203112	-	1322	179.232	166.199	252.524	239.266	487.317	303.408	240.076	168.972	179.528	491.38	379.237	124.613	255.425	213.114	89.4262
65447	scaffold_12	203581	204324	+	744	35.2273	46.6424	54.1793	40.2076	45.7109	45.0733	32.4813	23.9854	30.551	52.7041	42.3416	28.9995	38.9186	32.3723	64.1225
106915	scaffold_12	204472	205215	-	744	61.0527	73.2401	89.218	66.6858	66.9848	70.8007	65.3862	66.2433	60.2549	95.2381	69.9514	91.9324	79.8404	79.6331	178.01
106916	scaffold_12	206656	209434	-	2779	19.149	21.4541	19.7694	20.686	31.974	21.9683	24.5251	19.0873	18.4153	33.7327	32.9476	28.6291	23.75	25.4884	46.0471
5816	scaffold_12	210074	211235	-	1162	73.9139	67.8452	82.84	63.5172	27.667	26.2533	27.4881	48.3392	69.8774	25.0202	23.8378	25.3049	44.2489	31.426	73.5097
65451	scaffold_12	211624	214952	+	3329	67.6118	102.011	75.246	96.5392	47.2145	28.3225	35.3178	83.1408	84.6653	54.9643	35.8584	34.0596	44.417	31.5242	61.2473
29739	scaffold_12	215921	216945	-	1025	9.19997	9.23333	11.7675	10.7523	8.48	6.74757	30.6155	8.08808	7.90415	11.7094	9.96577	11.6941	8.77595	10.0798	26.7573
74624	scaffold_12	217032	218579	-	1548	20.2771	22.0261	31.5944	25.2535	24.2254	22.2186	14.8645	21.785	19.481	29.8815	24.613	16.6237	25.5132	27.9883	44.8991
5820	scaffold_12	219197	221300	+	2104	26.5549	18.4471	19.5653	19.9306	27.5472	21.8199	29.9962	17.7144	19.0393	24.1995	19.0302	17.6251	29.7504	19.3846	28.7291
5821	scaffold_12	222070	223914	+	1845	57.3738	11.3128	7.25452	6.93093	28.8838	52.4406	47.5899	23.7425	13.3931	49.1527	62.2759	90.8121	60.295	88.662	448.184
65456	scaffold_12	224040	225312	-	1273	25.6312	20.4262	31.8788	23.9215	21.6169	15.7118	14.5265	20.2822	21.9568	29.2216	19.5628	13.9179	26.927	22.4856	26.4204
74628	scaffold_12	225466	226673	+	1208	40.3507	59.5111	55.2065	43.0741	22.4345	22.2826	23.977	49.5228	51.2694	24.3451	20.492	27.5041	39.2593	35.9219	61.1808
106924	scaffold_12	226846	228731	-	1886	8.59152	17.065	12.0481	14.2732	23.9894	14.2722	17.3631	11.0451	13.4838	20.7713	16.7427	14.0814	16.0584	15.9136	22.8271
74630	scaffold_12	229084	230379	+	1296	19.7448	17.3099	22.4565	16.6227	22.932	16.5291	16.3766	12.2786	15.0727	23.1522	24.3648	16.8502	30.6383	26.0334	44.4685
165324	scaffold_12	230882	232593	+	1712	54.6161	54.8904	38.7723	51.7697	195.014	176.794	154.229	51.3792	47.5073	89.3304	169.375	102.09	131.295	118.384	89.3114
74637	scaffold_12	233854	234860	+	1007	83.5323	52.2132	66.3418	47.2864	51.3749	46.8893	42.7792	53.5471	49.39	52.5606	41.6492	52.0762	47.5184	47.4315	98.1197
165367	scaffold_12	236615	239678	+	3064	47.3354	65.5205	59.4424	71.7013	48.4117	28.6002	28.4964	64.7993	68.9395	74.5351	39.1058	21.1127	33.6837	29.4304	38.2896
5830	scaffold_12	239776	241171	-	1396	176.74	227.969	245.13	242.455	45.5422	22.5757	50.9794	242.677	244.233	161.51	36.1858	20.0436	30.1212	30.6717	42.6531
74642	scaffold_12	242097	243750	-	1654	13.544	23.0035	20.8893	18.3415	19.8961	12.3412	17.0246	15.1854	14.5043	16.9016	26.1686	24.232	29.1557	21.5046	71.7815
74644	scaffold_12	244722	245491	+	770	49.7918	68.7806	67.8628	69.0722	83.356	53.019	52.9897	48.9971	59.974	93.9102	78.3379	58.9107	63.8032	66.2978	78.4075
165451	scaffold_12	245637	247924	-	2288	7.95273	14.6238	12.9922	13.2591	15.4944	6.48686	8.11291	9.07379	12.3737	22.1882	11.6013	8.88965	6.49052	7.26946	16.6083
74646	scaffold_12	248179	250184	+	2006	3.64153	5.52808	2.69606	4.05834	7.22798	5.79601	3.91087	3.36223	3.92657	6.89358	9.01353	5.71388	4.77609	4.64385	8.54506
74649	scaffold_12	250636	252635	+	2000	31.6103	29.6512	28.1115	38.4779	143.968	100.959	111.584	17.5641	27.2309	92.1404	115.868	84.336	78.004	78.7589	51.8933
5836	scaffold_12	252991	254004	+	1014	79.1135	130.449	125.59	123.497	155.569	88.412	97.9892	108.572	115.321	122.334	140.556	71.7016	110.811	114.553	85.9827
74653	scaffold_12	254910	256658	-	1749	469.072	440.237	639.579	454.468	79.2113	85.3511	49.5012	808.031	756.493	269.078	59.129	52.8562	149.303	111.367	440.246
74655	scaffold_12	256953	259027	-	2075	53.1052	46.2247	57.1911	51.6148	63.3459	44.9884	69.2026	52.0915	47.6127	74.7089	71.0579	68.525	68.0791	61.1542	62.5568
74656	scaffold_12	259529	263242	+	3714	13.0885	18.9616	12.5191	17.691	31.6098	28.2654	26.7342	18.6329	17.5725	30.5596	32.0911	25.4862	24.0481	24.0425	23.7277
5839	scaffold_12	263403	264401	+	999	44.9369	54.5771	64.2246	55.9296	30.6994	35.5141	38.8446	51.9013	60.5987	53.8024	34.1087	41.6946	49.7637	41.3347	81.5663
29761	scaffold_12	264628	267732	-	3105	34.4339	73.43	43.1692	63.0743	18.0797	13.6417	11.2232	61.0814	68.4931	28.8826	14.396	11.6535	13.251	9.8406	17.6193
74657	scaffold_12	267979	271164	-	3186	47.2736	75.934	77.5853	68.2205	11.3416	9.92715	12.0812	65.2288	71.7104	15.9928	8.36651	18.6936	23.222	14.5983	60.6096
5843	scaffold_12	272888	277360	+	4473	25.0707	41.12	34.3593	42.8224	53.7057	39.0652	42.8375	32.678	38.6401	40.5152	54.825	32.3913	38.3881	33.5795	55.3772
165726	scaffold_12	277458	278301	-	844	9.28456	8.11749	10.4648	5.18688	5.48658	3.67651	6.18302	5.78535	5.22625	5.87369	7.55332	7.0566	8.57685	5.49864	15.3499
41777	scaffold_12	278673	279710	+	1038	30.6237	32.971	35.9849	45.0603	52.5099	35.2962	42.8175	28.8336	33.8223	55.5873	49.097	44.7832	43.2276	37.791	54.0264
5845	scaffold_12	279932	280977	-	1046	44.2298	40.1827	46.0134	46.9551	92.133	92.9626	89.3328	44.6996	37.3503	77.2911	107.387	64.029	97.3961	102.628	69.1727
5846	scaffold_12	281715	284460	+	2746	25.7152	28.2569	23.7334	28.2205	35.9383	31.5718	26.6182	33.6955	27.0124	40.382	34.1038	22.0163	27.4663	25.6713	25.1664
106947	scaffold_12	284842	285327	-	486	148.94	89.5654	135.38	101.929	34.8324	67.3857	38.4824	88.4713	95.6688	88.5824	41.8065	50.8685	48.189	43.8421	72.3227
40481	scaffold_12	286260	287105	+	846	182.636	210.066	258.333	219.74	58.3702	41.3624	49.7198	183.655	219.143	90.3643	39.0434	41.8853	66.1876	44.6859	81.9425
65484	scaffold_12	287369	288858	-	1490	67.2996	116	91.579	82.3691	7.33653	10.4628	11.8233	82.021	95.7891	12.4579	3.92823	16.3909	20.4691	7.70709	46.4289
5850	scaffold_12	290319	291972	-	1654	87.8751	101.898	61.6328	86.2284	198.8	260.951	250.499	109.951	91.8971	140.441	198.755	218.835	290.656	281.628	325.46
34158	scaffold_12	293686	294156	-	471	83.1865	37.8196	41.7174	35.8737	46.2568	14.208	18.8129	8.94988	10.034	43.5255	50.0242	33.7199	26.1049	16.6138	86.8083
5852	scaffold_12	294603	296939	-	2337	92.0868	146.839	154.386	160.555	113.268	43.768	67.1691	183.804	185.701	190.052	121.063	142.682	51.6326	68.7063	79.0767
57445	scaffold_12	298632	299742	+	1111	50.0502	52.4883	67.1008	55.6488	25.5548	30.6215	21.2157	44.0764	48.9395	24.8938	22.5832	23.4321	28.2663	19.8797	22.7696
106951	scaffold_12	300987	301328	-	342	31.7154	49.9418	33.334	47.4961	69.3646	164.845	100.769	34.8202	33.6915	44.9027	96.472	205.47	109.1	112.817	335.863
74672	scaffold_12	302647	302912	+	266	3.99448	7.18779	8.33757	4.47532	3.56732	0.140546	1.58	3.03741	3.72261	10.5095	4.34474	6.47765	2.00101	1.27349	5.5623
74674	scaffold_12	303064	304205	+	1142	5.42741	8.11994	7.29112	4.2369	3.12425	2.12788	4.32424	6.12131	4.72957	8.71459	6.13728	10.6272	5.54641	3.32222	12.482
74675	scaffold_12	305038	307831	+	2794	135.146	176.574	135.832	170.4	77.2712	41.7473	99.6045	217.584	168.376	117.771	62.686	306.271	51.4743	39.4155	45.1412
5856	scaffold_12	308465	311585	+	3121	35.9596	22.7482	18.0269	22.738	55.4812	79.3462	88.8543	36.7716	23.1899	41.5253	62.7955	92.6181	55.0006	56.2337	63.5138
5857	scaffold_12	312333	313464	+	1132	197.817	198.627	191.347	212.529	178.515	195.315	146.497	195.44	201.51	218.143	158.673	108.468	179.993	163.09	129.812
65493	scaffold_12	314682	315764	+	1083	112.172	115.164	120.858	122.118	99.1841	101.903	112.961	157.607	148.536	157.389	105.474	114.725	130.389	144.695	140.25
29778	scaffold_12	316250	318900	+	2651	3.87444	5.55339	3.41974	2.9985	4.30964	3.37045	2.93292	3.16698	2.64863	5.82093	5.47046	4.45084	4.17623	3.1562	7.05135
166426	scaffold_12	318985	319895	-	911	76.395	21.3372	32.5449	37.811	57.9136	45.8389	65.856	24.1772	32.6086	46.9705	55.696	120.802	82.3819	52.2438	130.524
106957	scaffold_12	320077	321498	+	1422	14.7574	12.5267	13.8451	16.7431	16.042	11.0683	15.689	12.7964	17.2189	24.1151	15.0486	22.6537	13.4003	11.4107	41.0358
5862	scaffold_12	322694	324716	+	2023	7.79085	12.2391	7.50093	11.75	6.82951	5.17442	11.2705	15.9927	14.7511	12.3815	9.32478	20.7378	8.91939	8.75755	14.0745
106959	scaffold_12	325897	326828	+	932	131.439	56.3807	70.3863	78.368	293.388	180.949	173.463	53.3332	66.0175	468.52	303.886	212.086	154.198	239.014	25.1681
333643	scaffold_12	329950	331231	-	1282	12.7429	18.2446	9.49954	23.5739	41.8941	45.4047	28.5759	17.4545	19.2046	31.9239	41.4682	28.663	28.1496	26.2649	18.9443
166724	scaffold_12	332444	339105	+	6662	26.8012	38.835	35.6556	40.0497	35.8141	21.6836	31.748	58.3819	47.9622	35.2874	36.3853	29.513	34.7149	32.6189	64.2115
74686	scaffold_12	339147	341856	-	2710	25.3217	30.69	25.987	30.565	61.1923	54.0775	60.9482	30.3581	26.4079	45.8974	65.6333	60.9275	59.3549	60.8747	78.5128
5867	scaffold_12	342264	343608	+	1345	37.4914	43.2381	45.0704	47.0521	25.6805	18.0116	17.9673	27.8153	35.1042	42.539	25.1402	17.7402	20.7367	19.4938	32.304
65503	scaffold_12	343904	344743	-	840	784.46	545.058	668.998	649.39	428.455	379.237	377.126	535.539	536.312	579.516	387.675	271.568	351.995	333.707	226.017
166742	scaffold_12	344899	345357	+	459	11.7673	15.204	16.7841	9.03556	5.78855	0.814493	3.73887	9.18387	7.45259	6.6589	4.62963	5.46768	7.42162	4.35428	10.1421
31958	scaffold_12	345503	346402	-	900	64.9325	48.4361	53.9101	46.4654	29.3951	39.1298	34.4785	35.6357	44.0595	27.0855	29.8246	37.2496	42.5224	33.3479	49.0785
74691	scaffold_12	346866	347551	-	686	988.508	971.073	1620.55	941.051	80.9477	27.4667	37.2186	945.443	991.264	401.805	44.0738	59.8449	70.064	45.1829	268.549
74692	scaffold_12	347894	348841	-	948	183.907	120.169	133.061	112.206	154.788	66.7649	175.67	125.098	107.349	92.8302	142.988	338.66	110.665	112.023	120.405
5870	scaffold_12	349976	351337	-	1362	28.4746	39.0719	25.0535	28.3074	36.34	20.916	30.1375	18.9053	28.4863	19.7862	30.0545	27.997	31.6938	25.9906	65.6298
5871	scaffold_12	351845	354044	+	2200	31.9967	63.0944	54.7374	54.6169	7.10819	7.49403	6.70218	42.8406	56.344	9.30146	4.5923	8.59824	15.3148	6.02048	53.2121
166856	scaffold_12	355777	356469	-	693	26.6399	28.0953	27.5112	26.2103	21.7441	12.7854	20.1649	22.5571	23.0569	29.2057	22.5406	21.4044	19.5089	14.029	54.6254
106973	scaffold_12	356915	359857	+	2943	40.391	44.5776	30.725	43.9466	67.3232	43.1651	44.7698	47.912	45.9579	59.0957	66.7075	53.4692	51.6896	49.2295	74.0749
74706	scaffold_12	360741	363637	+	2897	71.0463	125.979	77.7233	95.002	29.1518	24.0029	24.1669	59.8284	74.6381	35.9613	23.1637	16.8863	22.801	16.5574	27.2927
5875	scaffold_12	363700	364829	+	1130	53.4008	58.1764	45.4853	51.6886	41.7184	54.7214	45.3133	43.3353	55.6049	44.9263	39.0293	47.9657	36.6936	40.4099	64.8291
74709	scaffold_12	367396	367723	-	328	0	0	0	0	0	0	0	0	0	0	0	0	0	0	0
119797	scaffold_12	367845	369506	-	1662	16.2225	19.8634	10.7689	13.0545	13.8853	30.9744	15.5308	8.51787	12.5117	14.6	18.7301	61.4829	70.9692	160.426	755.723
166982	scaffold_12	370615	372526	+	1912	32.8336	51.4654	69.128	33.3399	41.609	52.8516	45.5009	36.8186	34.1575	23.1401	30.8463	38.2609	40.8388	54.9403	67.2859
5878	scaffold_12	372757	374168	-	1412	424.818	746.501	456.984	564.404	62.8215	59.7581	45.6394	609.197	694.718	180.877	45.2807	62.4472	66.7221	58.7291	146.035
65516	scaffold_12	374712	376520	+	1809	25.4767	40.5501	23.6377	33.5187	40.5371	40.2991	26.3497	12.8551	19.9048	38.1596	32.1492	31.6392	28.0111	36.1781	35.5286
5880	scaffold_12	376959	378679	-	1721	35.7573	27.959	28.5315	35.8574	86.5431	75.1614	66.5259	18.6562	18.9611	67.5733	83.3779	38.0018	69.7733	56.0578	60.1382
74713	scaffold_12	378962	379380	+	419	0.422646	0.532365	0.185722	0.0916495	1.90235	0.267675	0.919465	0.503031	0.322265	2.22396	3.38107	2.23495	3.55693	2.18286	15.0722
74714	scaffold_12	379665	387330	-	7666	37.0821	49.4532	42.7102	48.8304	48.3144	24.969	39.1076	49.1182	47.8632	45.1504	41.6624	38.5913	40.2292	34.6348	44.9653
167039	scaffold_12	387490	388725	+	1236	33.0967	27.7666	27.2927	22.2142	47.6604	85.4778	52.4499	22.5662	20.065	33.3533	50.341	44.731	48.9636	57.198	66.5977
41207	scaffold_12	389254	389999	-	746	89.8499	84.3634	90.1784	88.5903	92.703	82.1372	74.4127	83.3944	102.267	120.315	93.0018	58.9482	84.6208	79.1472	98.7317
167055	scaffold_12	390467	391921	+	1455	62.5287	81.7124	66.4255	68.1983	35.4259	42.6782	29.1259	51.9561	74.2738	47.2389	31.9256	25.7441	38.777	34.5034	53.2254
5885	scaffold_12	391964	393490	-	1527	11.6841	11.5402	8.6124	12.0208	36.4152	42.0369	50.7574	12.8827	8.54802	22.3593	41.2846	46.1659	40.3995	47.7841	46.9345
74717	scaffold_12	394735	396655	+	1921	5.7616	3.74893	3.50401	4.29789	20.7466	93.0446	63.2096	5.08364	4.07688	20.063	26.5875	91.0996	72.2068	145.85	288.472
167105	scaffold_12	398010	399687	+	1678	15.672	41.1901	23.4426	33.2978	69.0136	65.5466	73.7618	19.2808	33.7975	44.8927	62.8973	97.3275	30.3247	30.9072	19.8071
74719	scaffold_12	399711	401068	+	1358	95.6839	83.7711	92.4582	79.63	85.8629	97.3447	89.3635	60.1423	73.5137	80.8327	89.1662	63.8822	80.3107	78.3511	111.902
167113	scaffold_12	402451	403780	+	1330	60.0836	60.5212	66.8469	65.3685	49.6001	49.5846	44.7402	55.228	56.5836	58.2646	44.9611	34.7258	51.0658	53.9705	64.3328
167095	scaffold_12	404091	404703	-	613	51.1332	37.584	35.0368	46.0438	33.1886	97.8236	44.0505	36.1025	33.4819	41.7732	45.1869	48.64	53.9215	59.8473	97.4882
106989	scaffold_12	404963	406947	-	1985	18.4672	23.0205	17.406	22.0927	36.8282	53.0173	35.3232	28.8282	22.811	34.1941	38.802	37.2312	40.9727	43.1925	41.2502
74724	scaffold_12	407225	408364	-	1140	34.408	26.8903	66.5543	60.3976	43.0172	68.9659	179.387	29.4893	26.6505	50.1886	50.5906	101.727	58.4562	67.9576	489.772
74725	scaffold_12	408455	410951	-	2497	41.5062	62.8639	60.2251	53.4725	8.90765	11.7381	11.9503	54.7534	59.2319	10.7776	7.73384	13.2159	20.485	9.40138	55.482
98924	scaffold_12	411125	413555	+	2431	15.7894	15.7953	20.0545	16.9338	22.7332	10.4266	17.6485	25.0854	18.2187	19.5031	15.8569	12.1726	20.1435	15.6903	35.2707
57712	scaffold_12	413808	414416	+	609	64.2637	61.9527	101.073	62.9299	42.9424	33.395	42.1544	60.1623	61.1216	82.6263	42.1168	35.4895	59.7819	52.3419	44.146
5895	scaffold_12	414566	415473	-	908	100.929	49.5886	92.1296	64.749	223.725	124.261	94.7325	43.4848	45.902	187.189	225.121	37.664	82.9472	80.8444	9.53845
57342	scaffold_12	416951	418618	-	1668	3.37084	3.66801	2.40263	2.072	1.06951	2.26373	3.75849	0.926646	1.32223	3.82122	1.87744	14.754	2.07419	2.25426	22.3273
5897	scaffold_12	419091	419890	+	800	28.7769	9.00211	14.3962	12.5764	21.73	27.5716	55.3805	12.9975	8.72063	44.542	42.0806	180.874	46.507	49.1608	153.325
65535	scaffold_12	420218	420601	-	384	7.60927	12.1987	10.4364	12.0004	22.8331	6.23087	21.0687	6.31212	5.509	16.7925	23.98	11.5104	8.17809	7.3219	10.3375
65536	scaffold_12	421520	422791	-	1272	24.9553	34.6466	28.2027	34.2953	178.651	113.508	144.251	25.6834	25.548	68.4815	158.208	102.685	114.028	87.0572	81.9337
5899	scaffold_12	426428	426811	+	384	24.6725	23.0696	13.4762	36.5011	93.3093	43.7134	124.679	13.4476	31.0614	27.664	57.1831	151.489	64.5931	40.5792	110.517
167382	scaffold_12	428628	429744	-	1117	11.0978	14.2926	14.4906	15.9174	39.6554	28.2481	33.0793	12.6739	13.9824	36.039	45.4577	31.8575	36.93	31.9946	71.0435
5902	scaffold_12	434043	435061	+	1019	28.2838	23.8916	28.6756	32.7107	109.511	43.3654	42.4816	11.0659	11.2193	127.038	80.3785	16.3579	47.1155	41.7202	20.1153
5903	scaffold_12	435143	436086	-	944	176.151	130.637	174.924	143.435	150.016	27.8409	22.2606	155.212	188.478	200.267	90.2793	8.25339	33.3232	25.119	55.354
5904	scaffold_12	437131	439701	-	2571	37.1431	93.5773	45.0227	86.9589	127.245	73.0109	60.4427	50.7591	80.1982	98.9759	81.1156	40.4881	51.0324	44.2968	90.6599
57642	scaffold_12	442111	443047	-	937	88.3553	67.6427	62.0795	71.3925	110.709	141.8	92.3239	51.7364	69.0758	99.7278	135.714	65.8008	92.8205	98.8768	85.6925
98942	scaffold_12	443408	444646	+	1239	37.7689	44.8797	44.4357	43.4531	26.1007	28.1822	18.5151	30.3651	41.6676	30.1438	22.4767	10.6115	25.475	24.9892	20.4756
74741	scaffold_12	444927	446922	+	1996	84.4187	95.0867	93.8603	99.8121	47.2362	48.0613	37.0587	95.6877	94.9128	95.537	40.101	18.9165	37.8935	34.4858	45.0547
42366	scaffold_12	447016	447311	-	296	85.5529	50.8131	73.611	70.575	62.3202	45.2159	47.4471	40.2314	51.3962	45.0809	44.7116	44.4177	55.7444	53.3299	85.0973
74743	scaffold_12	447665	450089	+	2425	22.8755	39.1589	25.4471	32.5895	28.9251	33.1611	24.9279	25.4083	34.3188	23.5477	26.673	24.1119	27.4366	23.2304	36.8907
65547	scaffold_12	450366	451911	+	1546	52.8918	89.043	73.4886	87.1601	28.6514	27.3981	28.1591	72.9832	83.7018	36.478	22.3781	29.8256	33.9468	29.1201	39.6818
65548	scaffold_12	452170	453462	-	1293	34.3768	56.7326	65.3593	58.359	33.465	5.08878	15.0603	44.8273	61.7883	47.9974	25.2286	10.5739	5.14568	4.68955	25.9001
107005	scaffold_12	454545	456134	-	1590	2.70088	4.68969	3.81745	3.35708	3.3182	4.53795	4.47152	2.38607	3.00065	3.28195	4.66595	4.64098	6.5613	7.03062	21.1303
98955	scaffold_12	456924	457810	-	887	165.808	123.943	167.742	119.533	84.8989	116.37	102.069	93.3058	112.042	103.416	88.1791	86.6552	113.475	85.89	104.64
74747	scaffold_12	457965	459713	+	1749	96.9988	128.447	141.175	148.708	97.1804	88.365	91.8735	123.923	142.569	143.319	89.0559	75.0439	92.2721	75.2063	69.265
119826	scaffold_12	459966	461323	+	1358	16.4309	21.0484	13.8387	18.126	21.298	46.7728	22.0249	17.1244	18.5607	28.6826	20.7542	24.3282	23.9874	27.7883	34.0144
167596	scaffold_12	461590	463726	+	2137	18.811	20.4586	16.1862	19.9283	50.8157	44.7503	38.9402	15.5176	19.1033	30.0526	43.561	29.9381	31.5825	35.3173	22.5439
167565	scaffold_12	463727	465523	-	1797	7.41565	10.0013	6.75543	9.12481	28.8105	30.4158	27.6951	7.99526	8.56612	24.0609	35.4965	27.9317	25.3842	29.935	24.4798
5918	scaffold_12	467833	469229	+	1397	27.4126	39.6213	38.3795	37.6315	34.9676	74.3958	34.8728	27.6098	37.1161	23.4794	35.6261	37.9671	51.0933	42.8467	80.2854
42039	scaffold_12	469431	469956	-	526	53.1939	44.0427	48.5249	46.6508	55.1305	166.954	42.3475	45.2127	45.352	49.7454	64.0718	31.8319	62.0306	69.8104	46.927
65557	scaffold_12	470754	472037	+	1284	39.0312	48.1462	50.8479	55.1493	59.2107	88.4259	47.8433	40.5179	51.5649	69.5832	60.6247	45.5093	59.7352	56.0359	62.225
107013	scaffold_12	473395	474520	+	1126	33.4597	39.2522	32.7579	35.7751	31.8887	36.2895	22.0217	37.0001	34.8166	30.5207	33.2745	12.4415	31.8132	25.0902	32.6258
65559	scaffold_12	475685	476207	+	523	43.341	54.7752	64.7238	67.4773	60.7446	30.7374	59.5998	57.2262	65.6643	72.5517	63.7265	56.3656	54.8553	58.4227	74.8653
107015	scaffold_12	477952	479731	+	1780	31.3885	35.1241	34.8648	40.5585	50.2815	34.0667	38.014	28.3592	30.5712	49.9843	46.0144	31.334	40.7874	40.2692	58.1449
167651	scaffold_12	479687	481955	-	2269	21.1312	31.1215	30.1804	32.8669	42.8242	49.3142	32.3066	26.2727	31.0049	42.4154	53.8097	27.3545	46.4709	49.1774	39.3316
74759	scaffold_12	483080	485095	+	2016	35.5978	47.6249	59.4631	54.1349	91.3513	47.8627	43.6401	33.2464	36.1015	70.1469	91.8518	13.2105	56.0519	63.0952	17.1843
5927	scaffold_12	485152	486768	-	1617	13.0051	16.199	15.2314	15.1515	18.7786	11.9069	16.2446	16.315	12.6929	17.8415	17.5222	21.8445	23.8649	19.0218	42.0682
5928	scaffold_12	487951	488373	+	423	8.059	14.3133	7.17465	8.80593	13.9083	15.997	11.2604	5.97928	9.25732	10.8384	16.3048	11.1576	15.8548	11.2916	53.9174
65565	scaffold_12	489085	490481	+	1397	35.6205	54.8814	37.9896	42.0021	22.1435	34.6021	18.3515	37.0645	43.3021	26.8946	14.544	25.8745	28.6519	21.9932	98.1353
74764	scaffold_12	491405	492659	+	1255	191.305	90.2908	129.127	109.879	65.2667	122.135	254.205	118.708	161.856	96.1392	80.5322	539.421	268.255	286.195	1596.09
74767	scaffold_12	495155	495423	+	269	0	0	0	0	0	0	0	0	0	0	0	0	0	0	0
5931	scaffold_12	497856	499457	+	1602	136.243	200.405	152.404	174.243	61.6494	73.2069	56.9511	167.506	172.481	63.8677	39.0028	43.1862	74.0592	63.4783	70.71
74768	scaffold_12	500260	502467	-	2208	3.46879	10.2756	6.92532	6.45236	12.1364	6.63723	8.4703	6.41155	4.64774	13.1673	15.044	8.61798	11.33	8.7602	8.51512
74769	scaffold_12	502603	504695	+	2093	18.5507	27.9987	28.7772	30.1631	32.2801	30.3118	37.2321	25.4777	25.7198	40.2655	35.8379	34.8985	38.6041	34.7164	31.0525
74771	scaffold_12	505246	507847	-	2602	114.662	119.136	107.724	123.822	239.233	128.952	104.922	93.2074	89.8465	193.86	170.557	55.1213	129.303	122.103	68.9012
5934	scaffold_12	508574	509621	+	1048	183.299	130.687	207.872	139.461	42.0127	26.8974	24.3626	88.6252	103.849	120.89	34.2925	32.3466	35.0952	30.4162	145.037
65572	scaffold_12	509862	511117	-	1256	71.8365	62.2095	60.4076	71.3906	50.1048	69.8294	41.3531	56.7758	86.7226	53.9221	40.1895	45.9274	49.7943	39.5386	122.685
74775	scaffold_12	511862	513904	-	2043	104.32	86.9253	85.5496	70.8626	69.2986	100.517	123.104	72.5435	67.8561	65.1148	94.1233	247.628	120.028	155.562	205.571
57481	scaffold_12	515610	516129	-	520	62.3216	63.6704	69.1377	58.1925	93.577	61.1104	63.3786	59.1777	55.4831	84.6541	102.737	54.6738	77.0767	82.7978	85.7069
65576	scaffold_12	518135	519185	-	1051	51.1805	34.9585	25.7293	25.4668	42.6512	57.2339	37.3226	37.2006	24.1536	40.5364	54.2007	39.6674	35.8054	41.8359	88.3465
107033	scaffold_12	524543	526321	+	1779	396.533	269.257	140.369	167.678	32.537	42.5969	48.7255	205.695	225.428	37.4622	36.2538	42.0478	36.1129	30.4473	34.6469
74781	scaffold_12	527876	529795	-	1920	8.83137	8.87929	8.51127	9.66028	21.7458	66.7482	54.1949	6.65974	6.96244	19.6463	31.009	212.748	36.9539	43.8432	262.346
99002	scaffold_12	530098	532118	+	2021	33.6477	39.6234	42.3741	35.969	35.4209	36.3308	50.7759	35.25	34.9432	33.1792	46.6885	127.367	41.6123	42.8589	59.5321
168360	scaffold_12	532307	533421	-	1115	24.4192	33.7235	35.0353	30.3421	23.6589	36.0105	30.4058	39.1295	42.9106	26.2754	28.9218	41.0187	49.1215	48.4273	136.16
333682	scaffold_12	533523	535299	+	1777	39.7378	35.3806	51.017	41.7075	76.9166	115.017	90.7609	44.0833	45.7696	79.9589	116.059	97.8495	145.213	167.582	131.615
86782	scaffold_12	535523	536536	-	1014	697.876	806.263	728.137	686.979	467.417	294.362	394.823	606.916	624.144	679.453	451.045	244.731	341.251	388.992	120.895
74787	scaffold_12	536754	538901	+	2148	23.3727	49.3862	48.9257	46.8572	16.1685	9.10264	17.4138	36.9926	50.0387	21.3091	14.7005	21.4318	23.6399	19.7288	39.464
5945	scaffold_12	538891	540075	-	1185	10.5356	11.1867	9.98163	12.6708	16.4638	16.6262	6.85688	6.93673	10.0275	23.3078	18.5617	5.21563	14.7778	18.0094	40.2592
86789	scaffold_12	540385	541261	+	877	17.8199	32.4109	27.2405	36.5621	7.53067	11.0834	4.03347	24.1132	38.6457	13.9829	4.84606	4.35654	8.55758	5.60074	30.3675
5947	scaffold_12	542154	543820	-	1667	21.512	19.5171	17.9956	17.876	30.7157	46.2886	50.7386	13.4234	14.8502	27.3012	39.2264	61.8378	53.7697	45.8641	108.781
74794	scaffold_12	544583	546882	-	2300	38.0548	57.5941	39.2639	42.2245	7.90482	16.7746	13.8418	55.4111	59.1976	7.32508	8.34763	22.2466	17.4955	13.2112	44.5754
74796	scaffold_12	550015	551575	+	1561	19.3992	33.7643	33.0761	39.7541	31.6343	16.9323	14.8529	25.3842	32.5246	48.2575	18.8911	14.8055	10.7409	9.72192	11.9751
168589	scaffold_12	552424	554936	-	2513	12.6316	18.4754	16.3036	18.9026	18.6836	15.0255	10.801	11.9937	14.1674	25.1853	15.1467	12.1629	15.25	14.6391	24.2543
74798	scaffold_12	555002	556134	-	1133	65.3727	38.3628	57.1096	48.5352	33.5007	29.895	23.0912	33.33	36.1111	69.1519	30.4037	16.5634	24.0531	27.7158	38.7626
86806	scaffold_12	556285	557291	-	1007	58.9123	58.7319	91.1475	63.8366	47.5302	22.6836	58.0823	54.2797	60.5642	66.9963	41.3901	17.5943	43.5541	51.9728	66.4046
65592	scaffold_12	558036	558800	+	765	1.96765	3.29072	2.79736	1.30514	1.68695	7.18382	5.03603	2.02045	1.35323	3.11832	6.14035	10.5763	10.2975	12.2215	168.265
5954	scaffold_12	560346	561852	+	1507	59.2254	68.2357	69.1165	65.896	75.0563	71.9423	67.1415	55.3381	63.0793	79.3456	71.4691	51.4266	57.5006	58.0615	62.8591
74802	scaffold_12	562136	565257	+	3122	28.9003	45.5941	38.7467	41.7345	48.5943	7.97519	23.1432	34.3969	36.0856	64.9363	33.4117	13.6777	5.35338	7.26974	4.73918
107052	scaffold_12	565854	567213	+	1360	28.2235	42.1285	42.8568	52.7451	28.1602	7.69695	7.93174	16.9442	26.8073	49.3601	20.4496	7.76696	7.9449	8.36907	15.8677
45065	scaffold_12	568248	569218	-	971	5.01538	9.22174	5.93047	6.96045	11.0625	13.3986	11.3618	6.33105	6.21143	9.44316	11.7102	18.8639	14.636	9.94266	41.0672
168614	scaffold_12	569836	571549	-	1714	26.5788	61.445	52.6652	66.6531	107.934	49.796	37.0871	34.165	52.7039	54.3664	62.555	17.7891	28.9115	22.7677	41.5402
5958	scaffold_12	573477	574182	+	706	4.89126	12.5477	11.0774	20.2884	41.7197	44.0574	24.3079	8.65768	11.7306	48.6247	44.4094	28.6504	28.5737	33.2511	42.6809
107056	scaffold_12	578114	578833	-	720	17.0325	20.8013	11.7266	15.0404	23.4064	21.7042	25.3919	11.0752	10.1897	19.051	34.8989	28.1973	28.092	28.229	50.6723
5961	scaffold_12	579502	581947	-	2446	14.1179	25.0133	17.9909	16.7671	4.87256	2.98042	4.41013	10.1967	11.372	5.8821	4.55721	6.43182	4.28688	4.01623	16.2879
39586	scaffold_12	584721	586052	-	1332	11.8325	27.6793	23.3686	25.053	14.8748	7.99909	17.0909	12.0523	13.4489	18.357	15.3097	19.6287	15.065	10.2489	34.5429
45343	scaffold_12	587472	588922	+	1451	6.71252	9.90455	5.92613	8.28363	19.8545	20.4833	32.8268	6.14927	6.35906	14.0515	20.0406	42.5691	21.3495	18.5599	30.9638
168952	scaffold_12	590749	591216	+	468	10.2166	15.7287	20.2026	10.4208	6.56937	5.51192	3.44246	7.28086	6.8284	10.2741	7.32868	7.04333	6.9377	7.09344	14.4194
5965	scaffold_12	591248	593964	-	2717	29.933	49.6695	35.6436	43.7719	37.8166	26.3224	25.523	30.2799	36.4782	42.6513	33.2741	21.7825	24.6838	23.2398	22.5926
74820	scaffold_12	594291	595830	-	1540	123.128	62.8834	75.0129	64.5089	45.3258	47.9696	23.2655	31.2049	36.6215	75.8542	49.9416	10.4103	27.5467	26.374	16.3329
74821	scaffold_12	595970	598251	+	2282	1.99826	4.25902	1.53452	2.03617	4.10833	3.91545	2.5477	2.24747	1.42011	8.85289	12.5957	4.74377	8.77008	6.79871	6.54692
86823	scaffold_12	599851	603504	+	3654	31.3443	48.636	32.3387	46.0099	358.331	320.127	246.256	42.7808	44.554	408	669.502	227.986	379.333	600.634	380.92
74823	scaffold_12	603857	605887	+	2031	121.089	123.651	120.194	124.884	202.639	93.6195	124.263	86.0998	101.189	209.841	240.829	66.1734	133.421	84.245	39.1255
5970	scaffold_12	606354	608174	+	1821	41.6708	44.9202	28.9732	49.1138	85.4591	61.857	60.8724	39.7966	37.5205	68.7955	81.3378	47.5575	65.8833	61.4992	87.9686
169047	scaffold_12	608922	611945	+	3024	51.6948	69.3694	63.7027	68.2941	52.554	56.0531	59.7388	43.6083	46.4684	66.2149	47.9816	35.8846	47.0664	44.2254	33.8794
5972	scaffold_12	612072	613295	-	1224	7.30635	10.5439	7.7563	7.71787	33.6459	26.7255	32.3336	7.77759	7.31776	19.3068	37.6462	36.1418	34.9628	35.2586	30.4854
5973	scaffold_12	613508	617950	-	4443	18.6635	29.1763	26.8061	29.5074	21.5453	16.5007	17.5865	32.6931	30.5839	28.4733	19.1228	18.5392	19.3596	16.8421	18.5918
57250	scaffold_12	618272	619145	+	874	184.383	290.001	269.868	242.138	44.3837	69.338	33.741	200.32	263.981	58.7678	31.6075	38.0577	55.6629	37.7894	113.381
169077	scaffold_12	619413	620401	-	989	2.32776	3.47979	3.50139	3.0286	5.94867	7.5602	8.10953	3.05463	2.00245	4.93715	7.38829	32.0795	10.0641	22.2293	475.919
74828	scaffold_12	622019	623506	-	1488	138.112	70.6488	100.331	73.1892	271	231.396	365.485	105.385	73.3525	201.298	273.066	248.887	284.056	288.983	419.173
99068	scaffold_12	623991	625279	+	1289	692.864	622.114	956.115	753.008	60.9539	26.277	22.1714	705.645	784.72	221.242	25.7986	19.8186	46.9503	27.0158	201.685
5978	scaffold_12	625385	627279	-	1895	201.479	299.707	261.232	254.947	43.6047	26.4952	50.4187	220.595	262.6	44.1776	27.1097	61.909	84.7136	32.8023	287.193
5979	scaffold_12	628279	633518	+	5240	13.2225	29.1536	28.439	29.0427	23.2446	3.35325	11.8905	22.6926	28.9643	34.03	14.2933	9.73614	4.53038	4.1891	8.51215
169374	scaffold_12	633724	634698	-	975	23.6572	25.6561	25.8194	21.1108	33.2459	28.1827	31.4671	28.9673	23.1281	27.0664	34.4894	30.043	31.6632	32.8672	47.709
74834	scaffold_12	635686	637111	-	1426	54.1449	27.3743	40.9551	30.08	50.2802	20.1607	26.7955	28.9451	28.786	54.6035	45.5159	18.7814	39.5656	33.5897	47.1461
74835	scaffold_12	637287	639080	+	1794	74.2064	57.9945	76.9715	58.6291	67.3228	65.9763	64.0531	57.7248	55.1457	80.9673	72.1716	57.4811	76.6954	70.3743	143.242
169317	scaffold_12	639473	643124	-	3652	39.5443	23.9256	19.9764	19.2531	14.2492	32.1541	24.9632	27.5486	21.9379	18.8716	17.5583	38.1141	42.427	39.5794	36.9962
74840	scaffold_12	644102	645054	-	953	183.825	157.022	213.161	156.385	101.482	144.794	79.6017	129.381	137.06	180.501	110.316	78.2956	100.366	100.665	119.281
5985	scaffold_12	645266	647147	+	1882	48.9769	72.9088	75.7499	69.7627	36.6857	25.2281	22.7968	53.9617	68.3756	50.2461	26.6036	19.8036	36.8799	25.8471	40.6316
74842	scaffold_12	647234	648863	-	1630	6.08402	7.17471	2.91218	4.09926	7.63784	6.07796	8.46575	4.71969	3.42405	10.2903	11.8475	17.9935	9.60044	8.47909	28.8254
74843	scaffold_12	650040	651331	+	1292	26.5564	32.6058	31.6208	27.1067	35.9293	28.3572	23.6109	24.878	27.0685	34.2733	32.8947	16.4385	32.5871	26.7957	47.0082
5988	scaffold_12	652288	653991	+	1704	646.415	405.205	400.572	394.197	350.873	97.4122	118.553	169.251	249.376	183.809	221.912	86.3901	123.415	73.4749	79.4594
74845	scaffold_12	654370	655578	-	1209	88.288	72.6668	108.101	84.7747	132.266	51.7951	121.263	75.0217	82.6481	193.613	136.603	74.6365	122.347	109.582	94.919
169790	scaffold_12	655867	656872	+	1006	29.2654	32.7845	32.527	27.1785	36.5603	42.4764	36.6944	25.4907	31.0057	41.9421	38.2072	45.612	60.211	47.6806	81.3933
5991	scaffold_12	657146	657738	-	593	105.566	105.7	154.257	102.446	62.9192	43.4374	52.6235	86.014	97.7614	69.0159	54.4436	45.4798	61.5745	66.2073	77.4078
74849	scaffold_12	657963	658842	+	880	28.8272	40.9549	35.2831	35.6956	21.9112	62.7477	28.3768	28.2224	43.2707	19.2722	20.8857	33.414	31.3313	35.6455	55.0739
169754	scaffold_12	658821	666655	-	7835	9.27257	14.9833	12.415	17.5562	21.8776	11.8478	19.7847	13.0067	15.3843	23.2633	21.8069	25.8451	18.8451	15.3961	20.1461
99091	scaffold_12	666801	668045	-	1245	5.40511	4.37676	4.00025	3.08443	13.7496	31.86	13.4186	3.72445	4.33829	16.4363	15.7807	16.6679	29.4993	35.5617	100.696
169971	scaffold_12	669454	670715	+	1262	0.877023	0.90901	0.431633	0.821577	6.16565	17.241	9.54675	0.807227	0.606312	5.19822	10.5757	19.5302	9.99586	11.6227	27.6801
74853	scaffold_12	670806	671406	+	601	1.39962	1.53762	2.13642	1.27791	5.24189	6.46932	9.67365	0.350698	2.09696	7.0702	11.8479	18.3237	9.5649	15.2747	37.0478
113367	scaffold_12	671714	673741	+	2028	90.7928	143.444	141.725	144.099	105.971	46.0863	64.6929	132.476	148.656	181.828	86.0691	54.044	67.4785	61.302	54.8069
5996	scaffold_12	674166	679610	-	5445	11.6433	15.0287	13.0982	18.0757	39.6781	26.8047	26.7579	17.948	15.4414	35.5691	39.3758	24.1876	29.5314	24.7358	22.2686
5997	scaffold_12	680148	680551	+	404	88.7635	68.7798	113.163	83.646	95.1727	56.8181	88.9452	51.3012	60.4957	87.7406	106.49	75.7498	106.322	93.4911	151.316
74857	scaffold_12	680606	682201	-	1596	32.5106	38.9538	45.5641	34.407	22.6882	29.0696	32.6094	27.6888	35.1392	25.8533	23.499	40.0394	34.6175	31.2217	67.7425
5999	scaffold_12	683251	684435	+	1185	32.0926	25.2238	20.5543	23.2675	56.3419	65.9052	69.8101	22.5888	20.7007	38.1544	63.0783	71.9441	71.1938	72.5807	111.002
107094	scaffold_12	684635	687546	-	2912	6.8263	11.3807	12.0922	19.4116	68.6655	45.5889	46.377	12.0633	14.8075	55.7696	69.9653	33.3029	52.2947	48.7532	40.8335
74862	scaffold_12	688139	689102	-	964	1021.24	542.546	553.117	544.627	2574.22	2112.38	1164.16	551.23	512.102	1932.2	1450.47	220.783	1765.87	1724.87	64.4627
74864	scaffold_12	690521	691492	-	972	26.9186	27.9646	31.7434	24.455	65.4473	93.9246	69.3619	19.2627	23.1531	48.4327	57.8388	71.6398	78.8547	64.6828	131.169
6003	scaffold_12	691933	693759	-	1827	49.0459	61.2201	51.8569	62.2573	45.6224	35.3185	29.0231	64.2769	59.0275	51.3507	44.4838	21.4249	38.2814	33.3	32.2355
113376	scaffold_12	694382	695484	-	1103	73.9742	43.7397	70.9387	59.8821	23.7098	32.4028	19.3692	41.4023	50.5594	45.215	21.6654	16.6064	35.2272	26.934	39.3916
74867	scaffold_12	695611	697661	-	2051	321.432	387.968	353.555	382.588	661.636	1035.48	422.362	407.838	454.245	473.544	946.977	131.568	610.124	996.986	51.5002
6006	scaffold_12	698511	699842	+	1332	80.9662	75.3585	80.1542	72.1607	57.077	44.6546	35.181	69.0435	79.2739	64.1655	61.6307	24.8593	52.0281	47.4807	38.986
6007	scaffold_12	699994	701121	-	1128	39.6408	34.6909	28.9745	26.9284	59.9966	92.6344	68.5562	17.6264	22.2654	43.8494	60.7794	65.551	69.2705	80.5428	82.0918
6008	scaffold_12	701956	702926	+	971	138.197	135.537	196.266	126.237	54.4132	81.4697	70.1908	122.135	133.407	51.5151	47.4935	60.4492	103.603	82.1577	165.718
65647	scaffold_12	703222	704362	-	1141	34.5718	31.5028	35.6009	34.6317	32.4675	24.7706	29.713	21.0277	27.9289	48.3152	35.9411	35.0612	34.987	33.5185	42.6973
74872	scaffold_12	705209	707272	+	2064	113.619	169.951	152.637	135.055	52.8704	34.6683	44.5766	120.481	139.369	45.6349	40.261	34.3907	60.3702	44.5756	61.1418
74873	scaffold_12	707919	710231	+	2313	36.8073	46.2765	41.7347	45.5899	56.4668	85.9553	76.9058	37.2241	39.2497	45.3794	53.2213	42.235	58.6347	66.8855	33.9185
107107	scaffold_12	712706	713260	-	555	8.69489	3.9617	2.38359	2.21412	21.0641	55.1684	28.271	1.1393	2.43296	4.63402	19.077	25.5792	59.3648	57.2515	39.6633
74876	scaffold_12	713593	715180	-	1588	478.016	604.087	596.959	721.738	988.036	302.637	362.628	377.253	352.028	849.618	531.532	82.2512	388.409	274.625	52.4036
170420	scaffold_12	715852	717474	+	1623	5.12826	5.08519	2.94872	4.56649	12.4884	4.67603	7.14276	1.92632	2.9951	11.6437	13.093	7.08534	7.60853	4.63352	8.73829
57415	scaffold_12	719859	721273	+	1415	21.3695	39.4326	29.9995	41.2778	15.5849	4.25372	5.54432	21.8962	26.4651	38.8278	11.6453	6.75033	8.08748	10.1505	37.3878
99131	scaffold_12	721911	723449	+	1539	13.4053	14.349	10.0622	13.7236	14.4032	128.626	50.7485	17.393	16.6118	36.6197	24.0544	155.088	101.889	160.526	359.652
39787	scaffold_12	723911	724525	+	615	230.215	226.843	219.597	224.35	141.333	111.912	118.453	174.042	199.433	238.551	152.396	80.8233	133.024	123.492	88.8975
6018	scaffold_12	724958	725761	+	804	57.5428	53.8232	41.1348	51.8224	99.0925	64.5871	86.9483	29.1425	36.3325	52.6652	91.3933	72.912	63.9517	67.4968	68.0898
6019	scaffold_12	730578	733971	+	3394	9.15705	12.3652	8.05916	16.1004	21.3826	48.7087	41.1322	11.0229	20.4493	19.2848	25.857	31.8953	41.167	46.221	17.8841
170517	scaffold_12	734018	734551	-	534	10.5291	8.17532	13.8439	6.11254	5.54418	2.31032	13.3141	5.9205	6.2373	10.1211	10.4721	27.3567	11.6621	9.07134	9.19073
6020	scaffold_12	735085	735621	-	537	24.5682	15.0725	12.8246	12.5143	17.1758	31.6765	32.5449	13.1486	13.3269	19.088	21.6603	53.2918	35.782	28.7021	22.7813
6021	scaffold_12	735900	737627	+	1728	31.8462	15.3244	14.5232	18.6228	28.7089	24.4908	45.4005	13.661	11.6692	22.1096	27.6801	67.0467	23.9336	23.2301	21.4685
74883	scaffold_12	738489	739860	+	1372	178.541	65.1021	89.6998	67.6778	37.4584	45.3963	85.3884	112.452	75.9129	62.9196	48.7747	172.081	54.5071	52.738	53.4468
6023	scaffold_12	740021	740785	+	765	39.7581	35.3649	31.5338	28.0604	21.2853	27.2203	15.4286	21.1229	21.7694	30.5498	18.421	18.5085	15.4462	17.2252	20.5201
107116	scaffold_12	740875	742213	-	1339	17.4576	20.9663	15.023	17.5515	28.772	30.5168	21.4482	11.8581	15.4626	18.8734	27.2853	15.5538	27.7066	27.3984	24.3905
74885	scaffold_12	742468	743476	-	1009	56.7772	43.5195	51.4412	45.442	46.8341	53.4657	62.6531	23.9875	36.0435	38.0863	45.594	55.574	71.4791	60.4308	52.3961
57709	scaffold_12	745709	747853	+	2145	33.8491	74.0417	42.7723	62.4622	153.506	217.357	205.16	47.804	67.8188	95.3301	179.782	220.223	293.306	354.083	163.915
170576	scaffold_12	748213	750836	+	2624	20.8875	28.5748	25.5338	29.8838	53.839	62.5461	46.9691	17.6311	24.5289	47.0466	59.4161	51.6042	70.0632	67.5043	103.723
333726	scaffold_12	750836	753749	+	2914	46.5359	55.8473	56.8675	61.397	69.0873	57.2966	45.0952	50.9686	54.4009	93.5294	61.6142	41.4297	51.382	49.2777	41.177
74886	scaffold_12	753997	756635	+	2639	30.046	49.3625	37.5375	45.7787	29.4417	23.1338	23.0524	31.5343	38.4945	30.5082	25.8521	18.7501	23.6586	18.2916	23.6296
99148	scaffold_12	757628	759539	+	1912	2.43126	4.96654	2.38092	2.4302	5.47905	15.6032	8.88404	3.06821	2.40115	6.68664	7.38984	17.5142	15.5616	26.5754	54.9611
170643	scaffold_12	760279	761238	+	960	1.93691	3.28617	2.83709	2.04006	0.988446	0.66203	0.547239	2.78099	2.15672	2.83435	1.28152	0.546258	0.499002	0.917443	0.526271
6033	scaffold_12	764356	766090	+	1735	103.191	67.6989	53.6648	69.0114	157.054	21.6554	61.3866	3.2395	2.62016	11.0854	11.195	5.69961	3.55869	5.70112	10.7325
170668	scaffold_12	766161	766640	-	480	35.2332	25.8246	42.9617	21.6006	46.7337	11.9944	24.4433	0.439104	0.750162	4.73686	3.72807	2.34111	1.10889	2.75233	3.90944
6034	scaffold_12	769777	771623	+	1847	17.6657	25.1718	15.5677	23.1821	64.199	57.4238	37.3367	10.4225	10.5762	35.2959	53.4283	21.8216	30.4318	31.729	20.183
170681	scaffold_12	771735	773710	-	1976	10.3063	9.27271	8.21099	12.4959	142.586	63.3619	65.4028	5.45769	6.35512	32.7465	115.031	30.1974	33.0783	34.4748	33.7495
74896	scaffold_12	775502	776039	+	538	0.246871	0.651533	0.361605	0.428265	0.705508	0.347446	0.520792	0.45706	0.250984	0.969946	1.10872	1.18361	0.791478	0.818536	8.2504
74900	scaffold_12	777362	778792	+	1431	376.886	309.974	213.739	224.53	49.6536	37.6203	28.7333	122.986	158.682	223.668	31.6274	13.9779	21.9826	25.7079	77.6466
44468	scaffold_12	779460	781502	+	2043	21.5401	28.0133	17.5594	25.488	38.8295	41.8868	51.772	22.6451	22.4938	55.4452	44.2149	49.2469	36.9696	31.8022	59.7743
170729	scaffold_12	782741	784153	+	1413	58.9042	53.8765	55.0174	55.9847	57.5658	39.3166	49.5977	51.2878	50.7753	54.2617	56.3564	38.7036	55.9014	47.1802	48.2439
74905	scaffold_12	784941	786027	-	1087	28.2657	26.1787	28.4925	31.159	21.9288	21.1861	18.0755	22.7833	25.8381	28.7696	20.3037	11.096	19.244	21.6898	22.5088
29951	scaffold_12	786135	787344	+	1210	2.8905	9.58609	4.01949	6.15687	7.27758	4.51094	7.2941	3.97734	4.68696	8.65611	12.848	13.3114	10.4694	6.94294	37.4889
57475	scaffold_12	788276	790134	-	1859	17.4326	27.4948	22.0601	31.0886	90.5317	91.2408	60.0426	21.2584	24.9139	58.9882	83.2849	41.9107	65.9968	63.759	39.9695
74907	scaffold_12	791086	792052	+	967	33.33	26.1649	44.3808	30.2205	41.8815	43.6096	35.2406	18.5995	22.6678	52.7304	55.6704	33.9327	59.1716	50.5845	59.7098
6044	scaffold_12	792315	793330	+	1016	70.9836	65.739	90.0337	74.9502	88.9508	72.3418	65.8755	66.073	74.1154	137.502	88.8719	47.3383	76.8542	78.1188	58.0378
6045	scaffold_12	793629	795085	-	1457	75.2049	49.9968	45.5848	54.0831	59.1619	47.8028	65.9601	48.3165	51.806	76.1589	72.6423	49.5922	56.2225	58.4032	71.2578
6046	scaffold_12	796136	797564	+	1429	196.669	221.188	188.036	197.273	96.4978	37.5945	42.0818	145.897	178.401	127.888	72.683	15.9372	43.9522	46.9838	30.4051
170805	scaffold_12	797787	800060	+	2274	28.7944	33.7576	33.1596	36.172	27.7912	7.98998	10.3961	21.9822	24.88	32.8644	14.0663	10.7728	8.37961	10.5468	15.1077
57616	scaffold_12	800278	802283	-	2006	15.5372	21.7946	20.8509	24.5415	29.1768	14.4062	18.1925	16.8987	20.9342	37.9425	25.5724	15.5171	14.7263	18.7612	12.3049
74912	scaffold_12	805189	811763	+	6575	17.2645	20.399	23.1262	21.0783	35.982	25.0182	30.1014	22.0761	18.9417	39.1387	39.543	37.5944	33.9924	30.7887	39.3089
171303	scaffold_12	811926	813131	-	1206	23.8614	33.7155	34.2951	32.0646	37.7675	38.4392	32.003	25.4578	29.484	34.3066	36.0133	33.42	40.4277	33.0883	38.9298
6051	scaffold_12	813375	814949	-	1575	28.2217	39.0483	33.6714	29.258	38.2214	63.3294	42.6283	23.6865	31.6354	47.0003	49.1632	47.8507	49.3743	55.103	112.363
74916	scaffold_12	815307	816128	+	822	76.2644	52.7609	72.4213	57.6951	42.7586	24.4232	25.2662	49.6582	48.8974	67.8362	38.1878	18.0909	42.7369	40.7981	48.643
6053	scaffold_12	816405	816994	+	590	71.886	58.2227	99.9096	72.9621	74.8833	45.0523	47.5485	62.6355	64.0053	120.539	76.2675	40.8225	60.6245	70.85	61.4704
29963	scaffold_12	817168	819170	-	2003	49.82	57.6067	56.1777	52.3007	75.8558	57.6736	62.3704	48.8955	50.8522	32.3795	74.338	36.5975	71.9613	64.0121	51.6894
74921	scaffold_12	819535	823724	+	4190	26.8274	54.864	53.6735	54.0365	39.5235	2.20385	15.1795	44.7362	56.1386	55.2788	24.3526	9.90528	3.4426	3.75938	7.91505
74922	scaffold_12	824027	825148	+	1122	136.368	92.2463	115.339	96.7215	106.968	145.442	104.414	96.2741	90.1398	128.298	119.85	87.8353	110.012	126.864	169.854
57571	scaffold_12	825724	827268	+	1545	579.578	310.491	315.677	262.42	49.1835	77.7709	45.927	485.498	352.358	105.259	47.367	48.4889	78.6173	53.827	137.528
6058	scaffold_12	831043	831818	+	776	305.797	248.028	382.869	303.003	134.95	77.7092	80.5625	314.118	269.652	298.525	100.264	54.0626	73.8043	72.4641	39.1564
74927	scaffold_12	831840	833586	-	1747	36.771	50.398	65.4788	52.513	30.113	20.3083	69.1243	65.9937	64.3327	55.7291	24.4555	25.2362	24.1913	22.5509	59.3258
6060	scaffold_12	833930	835129	+	1200	113.706	111.132	104.729	113.987	83.5988	108.261	79.7071	105.824	101.534	89.2393	65.1791	75.6645	70.7474	73.0002	77.7377
29970	scaffold_12	835193	837434	-	2242	5.78579	18.5908	12.9985	22.198	29.119	15.7411	25.1037	24.8656	26.4598	46.5172	39.0766	27.3832	13.7934	10.1232	20.8121
6062	scaffold_12	838477	839029	+	553	375.713	369.079	412.235	375.956	263.361	747.772	322.049	338.451	403.46	415.2	275.122	245.202	395.881	387.447	334.834
74929	scaffold_12	839055	842440	-	3386	50.2867	67.722	68.9922	72.5493	37.0932	26.1895	26.6036	66.0756	69.894	56.1966	26.4356	18.1757	34.2689	30.6334	45.0183
29973	scaffold_12	843810	845522	-	1713	5.11727	7.12471	4.99703	4.30415	4.58667	7.04928	3.946	5.27027	4.20406	4.74352	4.65737	4.89815	5.8416	4.58783	12.324
171997	scaffold_12	847031	849349	-	2319	28.312	38.1044	41.5932	40.3882	24.093	23.9562	22.926	35.3555	34.5288	39.6042	26.4453	31.6751	26.2347	27.6666	36.0249
172049	scaffold_12	851658	853216	-	1559	47.9071	56.7821	45.8219	53.3034	63.3742	31.2463	41.4708	39.8601	35.9154	53.1729	51.7004	78.2791	32.1956	38.981	13.009
6067	scaffold_12	858253	859562	-	1310	293.278	206.934	172.624	200.77	113.579	116.693	96.3808	183.284	237.796	88.6031	109.423	75.5158	132.661	92.1602	467.011
74933	scaffold_12	859922	861615	+	1694	50.2308	71.2561	47.0625	63.0422	21.4429	41.0928	31.5912	49.8722	81.7827	23.2135	13.7767	36.9933	35.6941	28.0357	181.799
74934	scaffold_12	861711	863869	+	2159	45.2359	51.2304	49.3973	49.1086	35.2665	49.264	41.0741	38.8705	45.0097	58.6296	37.6088	47.3296	42.6506	40.5274	60.9252
172152	scaffold_12	864715	865243	+	529	10.2939	14.0957	5.07504	11.8325	24.7541	32.1555	38.0026	12.1521	11.9118	21.3495	24.8773	67.2681	24.0477	28.4318	27.5599
74936	scaffold_12	866549	866888	+	340	22.6569	25.9613	15.6779	23.9442	42.6451	84.0068	66.2352	23.7633	19.8572	40.2336	41.6667	119.865	44.4601	63.1666	45.958
6071	scaffold_12	868355	870032	-	1678	99.52	105.093	109.515	119.048	128.414	99.8573	142.806	112.879	113.463	153.781	121.04	145.701	113.21	102.452	109.401
113436	scaffold_12	871067	873443	-	2377	29.4837	44.7489	30.7079	38.175	36.2797	26.0297	19.8323	39.6948	42.7375	38.8888	35.179	21.0374	32.581	22.5167	46.8966
57702	scaffold_12	874145	875828	-	1684	81.6563	128.958	103.672	95.2731	109.226	95.0614	107.753	99.7735	96.3272	96.1057	155.233	119.291	131.771	93.9805	236.131
172223	scaffold_12	876311	878450	+	2140	36.9279	40.4726	36.2542	43.928	66.5655	59.4669	54.6297	55.9262	47.7019	75.2788	74.422	41.0459	63.151	58.6477	39.5272
172225	scaffold_12	878832	880217	+	1386	271.606	111.508	156.786	143.187	68.4364	63.4955	60.52	333.288	243.559	109.589	57.8846	41.9169	71.43	59.8797	83.6305
6075	scaffold_12	880451	881758	-	1308	24.7085	22.5351	19.6328	20.6979	46.836	15.1199	43.2436	21.1898	19.4423	38.8409	31.8083	51.5759	19.4921	19.7085	29.6588
6076	scaffold_12	883350	886865	-	3516	24.5159	18.4072	13.6557	19.9323	29.3741	23.4242	28.3892	30.6723	25.7436	33.7752	39.3483	37.5003	32.3964	24.8569	57.6922
6077	scaffold_12	887862	889447	+	1586	128.629	108.597	103.454	124.089	70.1211	41.251	56.1786	113.912	131.198	55.0174	60.0581	37.5522	57.7911	43.2085	29.9437
172335	scaffold_12	889572	890400	-	829	145.206	93.2913	140.616	110.756	60.7576	43.2929	51.1619	90.2573	104.516	80.752	56.753	44.7323	89.1182	66.4829	99.5552
6079	scaffold_12	890546	892618	+	2073	34.619	60.765	57.0022	56.1105	44.1084	53.1653	38.3854	57.5643	61.0552	60.1628	41.5789	37.006	45.4213	44.3494	40.8221
172376	scaffold_12	892811	894875	-	2065	8.55428	8.19408	11.6443	8.16373	61.4286	37.7292	37.4656	8.48863	9.04554	59.5114	59.0714	26.1569	42.4784	46.8178	24.7804
6081	scaffold_12	895161	898102	-	2942	9.82655	14.3191	8.53028	15.1934	61.7726	83.5258	58.1777	16.6447	19.9652	24.9209	108.826	45.2624	79.6775	73.3455	33.1923
113447	scaffold_12	905742	906879	+	1138	215.331	323.783	231.127	507.853	1655.54	1057.2	1042.39	671.358	881.368	1247.39	1648.28	428.064	1455.6	1375.35	333.346
57175	scaffold_12	906893	907291	+	399	1422.59	1054.45	1498.33	1597.74	3652.37	2375.6	3191.33	2391.72	2406.72	3879.63	4003.7	2430.53	3613.96	3891.44	2062.3
172619	scaffold_13	2539	3633	-	1095	5.53907	12.7463	9.55839	13.9226	3.84763	1.36567	1.0555	1.8286	5.01478	6.67181	3.37058	2.1551	1.55549	1.05182	3.85588
113448	scaffold_13	3666	4801	-	1136	4.63766	14.5304	10.0354	14.6709	5.1789	1.11892	0.89408	2.81397	6.26015	7.87471	4.496	1.9784	1.31193	1.16296	1.77894
6084	scaffold_13	6266	7000	-	735	8.37255	3.03484	2.38216	3.44826	44.9795	66.683	225.15	1.72057	1.16352	8.21541	68.982	695.592	104.716	108.584	1312.39
333773	scaffold_13	9565	10368	+	804	0.11013	0	0	0	0.424884	0.92998	0.392051	0	0	0.0463602	0.695535	0.605659	0.26481	0.631993	1.48119
6087	scaffold_13	11937	13409	-	1473	7.39372	10.6003	7.84513	6.10038	42.5688	26.0656	33.2162	3.48183	4.67514	7.61667	14.0214	13.5539	8.88922	11.5906	7.98669
6088	scaffold_13	15075	15377	+	303	0	0.105168	0.385234	0	0.125268	0	0.231177	0	0	0	0.246077	0.123623	0	0	1.66739
333774	scaffold_13	19488	20753	+	1266	0.454611	0.805456	0.768339	0.606653	0.959402	0.767785	0.580955	0.194232	0.213316	1.05991	1.53128	1.06515	0.840867	1.09705	1.31122
172680	scaffold_13	26438	26994	-	557	1.03328	0.743728	0.279416	0.344714	1.43103	3.5573	2.26362	0	0.0808074	0.736104	1.94101	3.76594	1.05116	1.0947	4.27603
65722	scaffold_13	27141	29171	+	2031	1.56947	0.988454	0.498092	0.434872	3.32655	4.5466	6.03552	0.328625	0.243775	2.75285	5.15799	8.18868	3.53798	4.51998	11.3361
36176	scaffold_13	36898	38083	+	1186	0.485276	1.50463	1.31227	0.971361	4.99257	2.90003	6.64438	0.858955	1.36623	3.11137	5.02944	7.61155	4.3533	3.48459	3.83388
74959	scaffold_13	38767	39114	+	348	0.381656	0.274706	0.33542	0.441392	1.0907	0.107429	0.503208	0	0.388015	1.71373	2.67821	3.12147	1.52951	0.292024	1.03699
333783	scaffold_13	43250	44091	+	842	0.525797	0.113536	0.0462098	0	0.495867	0.0444005	0.291167	0	0	0.398412	0.664145	0.489352	0.12643	0.321851	0.557165
172735	scaffold_13	46969	47465	+	497	10.155	25.5183	26.5393	22.3298	53.9942	75.5226	72.2311	4.80629	5.70546	25.1241	65.185	102.198	74.5391	67.477	128.955
65724	scaffold_13	48461	49969	-	1509	15.2268	28.3604	18.9	24.7864	53.0986	60.4753	53.8462	8.38051	10.3501	29.9622	55.9828	75.3125	56.2957	40.0706	113.57
74962	scaffold_13	51008	52451	+	1444	7.60353	7.56925	8.27213	11.2491	46.6306	56.8804	47.393	4.52484	4.98723	25.3481	45.5423	45.2916	37.598	34.0156	37.7115
172781	scaffold_13	53853	54406	-	554	1.51836	3.91133	2.45813	3.04991	38.7785	7.49054	41.4716	2.02907	2.3561	18.1658	104.305	129.479	63.8915	19.9336	220.822
74963	scaffold_13	58615	59265	-	651	1.76817	3.62223	7.29164	4.30612	3.84811	0.976265	3.55075	3.12971	3.18041	5.03852	4.46681	7.19234	3.35223	1.66512	15.0224
172817	scaffold_13	61707	62190	-	484	0.0914714	0.592547	0.401949	0.0793412	1.01949	0.463453	1.59197	0	0.278986	0.616093	1.30945	5.26265	1.86954	1.46977	5.36833
74965	scaffold_13	62215	63647	-	1433	2.348	4.09164	5.37608	3.45691	4.79421	6.2613	8.99411	3.67707	2.26148	4.99409	8.45515	27.9168	12.5174	8.84102	45.0774
30003	scaffold_13	64408	65341	+	934	0.0474006	0.307059	0.458239	0.246688	0.5283	0.360243	0.749963	0.225664	0.0481903	0.79815	1.19745	1.04272	0.512893	0.689102	0.850018
6103	scaffold_13	66950	68620	+	1671	1.24524	2.17397	3.21328	4.0906	3.83879	0.648816	1.17373	1.63974	3.85182	5.91114	2.94497	1.05357	0.732627	1.50014	2.48355
333809	scaffold_13	70690	72001	+	1312	1.31602	3.98323	3.35113	2.07811	2.43013	1.70969	2.16226	2.11519	2.09268	5.00012	6.70598	5.59581	4.0975	3.20158	8.93926
35946	scaffold_13	73708	74010	-	303	0.730563	1.26201	1.54094	1.14063	1.25268	0.740301	1.84941	1.15935	0.742735	1.96824	2.95293	2.84332	1.75666	1.67697	10.4807
74975	scaffold_13	75683	76326	-	644	3.36853	3.85953	6.40422	3.99515	2.71117	2.49622	2.99112	3.00009	3.35476	7.69781	4.05225	7.73583	2.72747	4.31325	247.23
333836	scaffold_13	77508	78429	-	922	0	0.0345617	0.0422003	0.0832996	0.247004	0.283836	0.30389	0	0	0	0.646953	0.650025	0.230919	0.330665	3.60088
6108	scaffold_13	78736	80401	-	1666	2.47137	0.841595	0.840764	1.0603	5.1945	4.10654	8.80837	1.49706	0.621383	1.63324	15.7089	45.7991	6.03835	6.5269	165.49
31930	scaffold_13	81737	82034	+	298	3.11985	0.641595	0.783396	0.773177	1.65581	1.12908	0.705166	6.24765	1.20831	2.25143	1.87654	2.89103	1.42891	0.909391	6.90257
65730	scaffold_13	84516	84884	+	369	0.119979	0	0.105444	0	2.57157	1.62104	1.04405	0.285596	0.121978	0.40405	3.13198	1.72569	1.00972	1.00982	4.49867
[truncated: 6,193 more rows]

## Sheet: Differentially_expressed_genes
GeneID	Fold-change (log2)	Fold-change (log2)	Fold-change (log2)
L. starkeyi	Growth	Transition	Lipid accumulation
291	2.74222	-	-
716	-	-	-2.54495
2092	2.7239	-	-
2656	3.86728	-	-
3194	5.51587	-	2.06632
3195	4.49988	-	2.19697
3675	2.86513	-	-
4209	-	-	-2.48748
4703	2.82753	-	-
5082	5.63881	4.80943	4.15772
5102	3.98646	-	-
5601	2.90341	-	1.64849
6033	4.4822	3.88956	2.9473
6661	2.63687	-	-
6823	2.41787	-	-
7145	4.06045	-	-
7158	-2.73905	-	-
7162	6.62427	-	-
7303	1.89162	-	-
34158	2.16603	-	-
36681	2.54197	-	-
48669	2.24571	-	-
52551	2.76131	-	-
54569	-6.13361	-	-
58746	2.67123	-	-
59159	-	-	0.498402
61419	1.97245	-	-
66719	-	-	0.10542
67332	-	-	-0.56299
67879	3.09926	-	-
67914	-	2.83344	-
68269	-	2.76649	1.8293
68636	2.1841	-	-
68709	4.87407	3.69382	-
68813	-	-	0.947273
69582	2.91321	-	-
69870	2.53574	-	-
70370	-	-2.30331	-1.09709
71084	3.95948	-	-
71110	2.63559	-	-
71180	-	-5.16562	-
73608	2.11896	4.17039	3.18784
73626	4.94259	-	1.98785
73655	3.91511	-	-
73722	2.29785	-	-
73797	-	-	1.41151
74481	3.55256	-	-
74501	2.41091	-	2.67724
74988	2.03844	-	-
75890	-	2.07782	-
75895	2.49786	-	-
76225	2.16467	-	-
76260	-	-	1.05916
76349	3.75402	-	-
76363	4.09697	-	-
76372	3.25432	-	-
76455	2.30076	-	-
76819	4.14534	-	0.733582
78080	2.94209	-	-
86407	2.43762	-	-
89156	-	-3.92434	-
89272	-	4.9859	-
97553	2.78489	-	-
104946	2.27183	-	-
108039	-2.56485	-	-1.43409
114000	-	-3.24449	-
114515	2.41756	-	-
115210	-	-	0.888209
117871	3.283	-	-
119382	3.59507	-	1.69054
139319	2.28684	-	-
146211	3.66483	-	-
155344	3.65185	-	-
163820	2.6712	-	-
164003	2.26541	-	-
164107	-3.47519	-	-
170668	5.59161	3.54734	3.1957
186935	2.77289	-	-
198908	2.22054	-	-
201186	6.78558	-	3.48622
201508	8.50703	4.64149	2.76012
242986	2.40635	-	-
243010	3.04898	-	-
258339	2.61704	3.22591	2.49247
275510	-	-	0.546748
277120	2.59617	-	-
291194	3.55595	2.96549	-
322121	2.64481	-	-
322305	-	-	-0.940268
323398	2.54715	-	-
332819	2.96036	-	-
335551	3.17192	-	-
